# Supplementary material for: Cost-Effectiveness Analysis of Different Testing Strategies that Use Antibody Levels to Detect Chronic Hepatitis C in Blood Donors
Source: PLoS One. 2016 May 9;11(5):e0154625. doi: 10.1371/journal.pone.0154625 (PMC4861301; doi:10.1371/journal.pone.0154625)
Supplement: S1 File — (XLSX) [file pone.0154625.s001.xlsx]

## Sheet: Hoja1
	Table 1. Estimates of probabilities for model of CEA of testing strategies to detect HC in blood donors
		TP	SA estimates					FP	SA estimates
		Base case	Low	High				Base case	Low	High
1	P(AHCV-H>20│TA+)	0.8525	0.845	0.859		1	P(AHCV-H>20│FP)	0.0101	0.008	0.012
2	P(AVHC-L4.5-20│TA+)	0.1189	0.112	0.125		2	P(AVHC-L4.5-20│FP)	0.1924	0.185	0.2
3	P(R+│viremic)	1	0.98	1		3	P(R+│viremic)	1	0.98	1
4	P(B+|TA+|AVHC-H)	0.9904	0.984	0.996		4	P(B+|FP|AVHC-H)	0	0	0.0001
5	P(BInd|TA+|AVHC-H)	0.0096	0.004	0.16		5	P(BInd|FP|AVHC-H)	0.5	0.49	0.51
6	P(B+|TA+|AHCV-L)	1	0.98	1		6	P(B+|FP|AHCV-L)	0	0	0.0001
7	P(BInd|TA+|AHCV-L)	0	0.301	0.319		7	P(BInd|FP|AHCV-L)	0.4078	0.398	0.417
8	P(R+|not viremic)	0.0001	0	0.002		8	P(R+|not viremic)	0.0001	0	0.002
13	P(B+|TA+|AHCV-VL)	1	0.98	1		13	P(B+|FP|AHCV-VL)	0	0	0.0001
14	P(BI|TA+|AHCV-VL)	0	0	0.001		14	P(BI|FP|AHCV-VL)	0.2825	0.274	0.291
15	P(B+|TA+|H>20)	0.9904	0.984	0.996		15	P(B+|FP|H>20)	0	0	0.0001
16	P(BI|TA+|H>20)	0.0096	0.004	0.16		16	P(BI|FP|H>20)	0.5	0.49	0.51
17	P(B+|TA+|H<20)	1	0.98	1		17	P(B+|FP|H<20)	0	0	0.0001
18	P(BI|TA+|H<20)	0	0	0.001		18	P(BI|FP|H<20)	0.3069	0.298	0.316
19	P(B+|TA+|H>1)	0.9918	0.985	0.997		19	P(B+|FP|H>1)	0	0	0.0001
20	P(BI|TA+|H>1)	0.0082	0.003	0.014		20	P(BI|FP|H>1)	0.3088	0.3	0.318
21	P(H>8|TA+)	0.8754	0.936	0.964		21	P(H>8|FP)	0.0835	0.078	0.089
23	P(B+|TA+|H>8)	0.9914	0.928	0.956		23	P(B+|FP|H>8)	0	0	0.0001
24	P(BI|TA+|H>8)	0.0086	0.003	0.014		24	P(BI|FP|H>8)	0.3939	0.384	0.403
25	P(B+|TA+|H<8)	1	0.036	0.062		25	P(B+|FP|H<8)	0	0	0.0001
26	P(BI|TA+|H<8)	0	0	0.001		26	P(BI|FP|H<8)	0.3011	0.292	0.31
												Table 2. Original table of result values for multiple testing of HCV infections (1)
														FP Anti-VHC		TP Anti-VHC
																Pos IMB	Pos IMB	Ind IMB
														Neg IMB	Ind IMB	Neg RNA	Pos RNA	Pos RNA
												<4.5	322	226	89	7	0	0
												4.5-7.99	62	27	20	4	1	0
												8-20	53	18	11	16	8	0
												>20	212	2	2	17	189	2
														273	122	44	198	2	244
												(1) Source: Contreras AM, Tornero-Romo CM, Toribio JG, Celis A, Orozco-Hernandez A, Rivera PK, et al. Very low hepatitis C antibody levels predict false-positive results and avoid supplemental testing. Transfusion. 2008;48(12):2540-8.
																					Table 3. Estimate of probabilities for model CEA of testsing strategies to detect HCV in blood donors (with AMC; 1 marzo 2015)
																					P(AHCV-H>20│TP)	1	208		P(AHCV-H>20│FP)	1a	4
																							244				395
																							0.8525				0.0101
																					P(AVHC-L4.5-20│TP)	2	29		P(AVHC-L4.5-20│FP)	2a	76
																							244				395
																							0.1189				0.1924
																					P(B+|TP|AVHC-H)	4	206		P(B+|FP|AVHC-H)	4a	0
																							208				4
																							0.9904				0
																					P(BInd|TP|AVHC-H)	5	2		P(BInd|FP|AVHC-H)	5a	2
																							208				4
																							0.0096				0.5
																					P(B+|TP|AHCV-L)	6	29		P(B+|FP|AHCV-L)	6a	0
																							29				76
																							1				0
																					P(BInd|TP|AHCV-L)	7	0		P(BInd|FP|AHCV-L)	7a	31
																							29				76
																							0				0.407895
																					P(B+|TP|AHCV-VL)	13	7		P(B+|FP|AHCV-VL)	13a	0
																							7				315
																							1				0
																					P(BI|TP|AHCV-VL)	14	0		P(BI|TP|AHCV-VL)	14a	89
																							7				315
																							0				0.28254
																					P(B+|TA+|H<20)	17	36		P(B+|FP|H<20)	17a	0
																							36				391
																							1				0
																					P(BI|TP|H<20)	18	0		P(BI|FP|H<20)	18a	120
																							36				391
																							0				0.306905
																					P(B+|TP|H>1)	19	242		P(B+|FP|H>1)	19a	0
																							244				395
																							0.991803				0
																					P(BI|TP|H>1)	20	2		P(BI|FP|H>1)	20a	122
																							244				395
																							0.00819672				0.308861
																					P(H>8|TP)	21	232		P(H>8|FP)	21a	33
																							265				395
																							0.875472				0.083544
																					P(B+|TA+|H>8)	23	230		P(B+|FP|H>8)	23a	0
																							232				33
																							0.9914				0
																					P(BI|TA+|H>8)	24	2		P(BI|FP|H>8)	24a	13
																							232				33
																							0.0086				0.393939
																					P(B+|TA+|H<8)	25	12		P(B+|FP|H<8)	25a	0
																							12				362
																							1				0
																					P(BI|TA+|H<8)	26	0		P(BI|FP|H<8)	26a	109
																							12				362
																							0				0.301105
