# Supplementary material for: Cost-Effectiveness Analysis of Different Testing Strategies that Use Antibody Levels to Detect Chronic Hepatitis C in Blood Donors
Source: PLoS One. 2016 May 9;11(5):e0154625. doi: 10.1371/journal.pone.0154625 (PMC4861301; doi:10.1371/journal.pone.0154625)
Supplement: S2 File — (TREX) [file pone.0154625.s002.trex]

<?xml version="1.0" encoding="ASCII"?>
<xmi:XMI xmi:version="2.0" xmlns:xmi="http://www.omg.org/XMI" xmlns:xsi="http://www.w3.org/2001/XMLSchema-instance" xmlns:notation="http://www.eclipse.org/gmf/runtime/1.0.2/notation" xmlns:tree="http://www.treeage.com/modeldefs/tree">
  <tree:Tree xmi:id="_gtHFgeC7EeWlusksA_LFGg">
    <Node xmi:id="_gtHskOC7EeWlusksA_LFGg" NameID="Node1" Label="Estrategias" NodeType="DecisionNode">
      <Definition xmi:id="_gtHskeC7EeWlusksA_LFGg" Variable="CostAHCV" Value="10.44"/>
      <Definition xmi:id="_gtHskuC7EeWlusksA_LFGg" Variable="CostRIBA" Value="126.27"/>
      <Definition xmi:id="_gtHsk-C7EeWlusksA_LFGg" Variable="CostRNA" Value="232.01"/>
      <Definition xmi:id="_gtHslOC7EeWlusksB-LFGg" Variable="FP" Value="0"/>
      <Definition xmi:id="_gtHsleC7EeWlusksB-LFGg" Variable="p1" Value="0.8524"/>
      <Definition xmi:id="_gtHsluC7EeWlusksB-LFGg" Variable="p2" Value="0.8056"/>
      <Definition xmi:id="_gtHsl-C7EeWlusksB-LFGg" Variable="p3" Value="0.99"/>
      <Definition xmi:id="_gtHsmOC7EeWlusksB-LFGg" Variable="p4" Value="0.9904"/>
      <Definition xmi:id="_gtHsmeC7EeWlusksC9LFGg" Variable="p5" Value="1.00"/>
      <Definition xmi:id="_gtHsmuC7EeWlusksC9LFGg" Variable="p6" Value="1.00"/>
      <Definition xmi:id="_gtHsm-C7EeWlusksC9LFGg" Variable="p8" Value="0.0001"/>
      <Definition xmi:id="_gtHsnOC7EeWlusksC9LFGg" Variable="p13" Value="1.00"/>
      <Definition xmi:id="_gtHsneC7EeWlusksC9LFGg" Variable="p14" Value="1.0"/>
      <Definition xmi:id="_gtHsnuC7EeWlusksD8LFGg" Variable="p17" Value="1.00"/>
      <Definition xmi:id="_gtHsn-C7EeWlusksD8LFGg" Variable="p18" Value="1.00"/>
      <Definition xmi:id="_gtHsoOC7EeWlusksD8LFGg" Variable="p19" Value="0.9918"/>
      <Definition xmi:id="_gtHsoeC7EeWlusksD8LFGg" Variable="p20" Value="1.0000"/>
      <Definition xmi:id="_gtHsouC7EeWlusksD8LFGg" Variable="p23" Value="0.9914"/>
      <Definition xmi:id="_gtHso-C7EeWlusksE7LFGg" Variable="p24" Value="1.00"/>
      <Definition xmi:id="_gtHspOC7EeWlusksE7LFGg" Variable="p25" Value="1.00"/>
      <Definition xmi:id="_gtHspeC7EeWlusksE7LFGg" Variable="p26" Value="1.00"/>
      <Definition xmi:id="_gtHspuC7EeWlusksE7LFGg" Variable="prev" Value="0.014"/>
      <Definition xmi:id="_gtHsp-C7EeWlusksE7LFGg" Variable="PercTP" Value="0.3759"/>
      <Definition xmi:id="_gtHsqOC7EeWlusksF6LFGg" Variable="TP" Value="1"/>
      <Definition xmi:id="_gtHsqeC7EeWlusksF6LFGg" Variable="p1a" Value="0.0101"/>
      <Definition xmi:id="_gtHsquC7EeWlusksF6LFGg" Variable="p2a" Value="0.1944"/>
      <Definition xmi:id="_gtHsq-C7EeWlusksF6LFGg" Variable="p21a" Value="0.0835"/>
      <Definition xmi:id="_gtHsrOC7EeWlusksF6LFGg" Variable="p4a" Value="0.00"/>
      <Definition xmi:id="_gtHsreC7EeWlusksG5LFGg" Variable="p5a" Value="0.5"/>
      <Definition xmi:id="_gtHsruC7EeWlusksG5LFGg" Variable="p6a" Value="0.00"/>
      <Definition xmi:id="_gtHsr-C7EeWlusksG5LFGg" Variable="p7a" Value="0.4078"/>
      <Definition xmi:id="_gtHssOC7EeWlusksG5LFGg" Variable="p13a" Value="0.00"/>
      <Definition xmi:id="_gtHsseC7EeWlusksG5LFGg" Variable="p14a" Value="0.2825"/>
      <Definition xmi:id="_gtHssuC7EeWlusksH4LFGg" Variable="p17a" Value="0.00"/>
      <Definition xmi:id="_gtHss-C7EeWlusksH4LFGg" Variable="p18a" Value="0.3069"/>
      <Definition xmi:id="_gtHstOC7EeWlusksH4LFGg" Variable="p19a" Value="0.00"/>
      <Definition xmi:id="_gtHsteC7EeWlusksH4LFGg" Variable="p20a" Value="0.3088"/>
      <Definition xmi:id="_gtHstuC7EeWlusksH4LFGg" Variable="p23a" Value="0.00"/>
      <Definition xmi:id="_gtHst-C7EeWlusksI3LFGg" Variable="p24a" Value="0.3939"/>
      <Definition xmi:id="_gtHsuOC7EeWlusksI3LFGg" Variable="p25a" Value="0.00"/>
      <Definition xmi:id="_gtHsueC7EeWlusksI3LFGg" Variable="p26a" Value="0.3011"/>
      <Definition xmi:id="_gtHsuuC7EeWlusksI3LFGg" Variable="p7" Value="1.00"/>
      <Definition xmi:id="_gtHsu-C7EeWlusksI3LFGg" Variable="p15" Value="0.99"/>
      <Definition xmi:id="_gtHsvOC7EeWlusksJ2LFGg" Variable="p15a" Value="0.00"/>
      <Definition xmi:id="_gtHsveC7EeWlusksJ2LFGg" Variable="p16" Value="1.00"/>
      <Definition xmi:id="_gtHsvuC7EeWlusksJ2LFGg" Variable="p16a" Value="0.5"/>
      <Definition xmi:id="_gtHsv-C7EeWlusksJ2LFGg" Variable="p21" Value="0.8754"/>
      <Node xmi:id="_gtHswOC7EeWlusksJ2LFGg" NameID="Node24" Label="IMSS-Mexico1" NodeType="ChanceNode">
        <Node xmi:id="_gtHsweC7EeWlusksK1LFGg" NameID="Node307" Label="TP" NodeType="ChanceNode">
          <Prob xmi:id="_gtHswuC7EeWlusksK1LFGg" Value="PercTP"/>
          <Node xmi:id="_gtHsw-C7EeWlusksK1LFGg" NameID="Node318" Label="AVHC-H" NodeType="ChanceNode">
            <Prob xmi:id="_gtHsxOC7EeWlusksK1LFGg" Value="Dp1"/>
            <Node xmi:id="_gtHsxeC7EeWlusksK1LFGg" NameID="Node320" Label="R+" NodeType="TerminalNode">
              <Prob xmi:id="_gtHsxuC7EeWlusksL0LFGg" Value="Dp3"/>
              <Payoff xmi:id="_gtHsx-C7EeWlusksL0LFGg" Set="1" Value="CostAHCV+CostRNA"/>
              <Payoff xmi:id="_gtHsyOC7EeWlusksL0LFGg" Set="2" Value="TP"/>
            </Node>
            <Node xmi:id="_gtHsyeC7EeWlusksL0LFGg" NameID="Node319" Label="R-" NodeType="ChanceNode">
              <Prob xmi:id="_gtHsyuC7EeWlusksL0LFGg" Value="#"/>
              <Node xmi:id="_gtHsy-C7EeWlusksMzLFGg" NameID="Node322" Label="B+" NodeType="TerminalNode">
                <Prob xmi:id="_gtHszOC7EeWlusksMzLFGg" Value="Dp4"/>
                <Payoff xmi:id="_gtHszeC7EeWlusksMzLFGg" Set="1" Value="CostAHCV+CostRIBA+CostRNA"/>
                <Payoff xmi:id="_gtHszuC7EeWlusksMzLFGg" Set="2" Value="TP"/>
              </Node>
              <Node xmi:id="_gtHsz-C7EeWlusksMzLFGg" NameID="Node321" Label="#" NodeType="ChanceNode">
                <Prob xmi:id="_gtHs0OC7EeWlusksNyLFGg" Value="#"/>
                <Node xmi:id="_gtHs0eC7EeWlusksNyLFGg" NameID="Node324" Label="BI" NodeType="TerminalNode">
                  <Prob xmi:id="_gtHs0uC7EeWlusksNyLFGg" Value="Dp5"/>
                  <Payoff xmi:id="_gtHs0-C7EeWlusksNyLFGg" Set="1" Value="CostAHCV+CostRIBA+CostRNA"/>
                  <Payoff xmi:id="_gtHs1OC7EeWlusksNyLFGg" Set="2" Value="FP"/>
                </Node>
                <Node xmi:id="_gtHs1eC7EeWlusksOxLFGg" NameID="Node323" Label="B-" NodeType="TerminalNode">
                  <Prob xmi:id="_gtHs1uC7EeWlusksOxLFGg" Value="#"/>
                  <Payoff xmi:id="_gtHs1-C7EeWlusksOxLFGg" Set="1" Value="CostAHCV+CostRIBA+CostRNA"/>
                  <Payoff xmi:id="_gtHs2OC7EeWlusksOxLFGg" Set="2" Value="FP"/>
                </Node>
              </Node>
            </Node>
          </Node>
          <Node xmi:id="_gtHs2eC7EeWlusksOxLFGg" NameID="Node45" Label="AVHCH-LVL " NodeType="ChanceNode">
            <Prob xmi:id="_gtHs2uC7EeWlusksPwLFGg" Value="#"/>
            <Node xmi:id="_gtHs2-C7EeWlusksPwLFGg" NameID="Node76" Label="AVHC-L" NodeType="ChanceNode">
              <Prob xmi:id="_gtHs3OC7EeWlusksPwLFGg" Value="Dp2"/>
              <Node xmi:id="_gtHs3eC7EeWlusksPwLFGg" NameID="Node88" Label="B+" NodeType="ChanceNode">
                <Prob xmi:id="_gtHs3uC7EeWlusksPwLFGg" Value="Dp6"/>
                <Node xmi:id="_gtHs3-C7EeWlusksQvLFGg" NameID="Node89" Label="RNA+" NodeType="TerminalNode" Node="">
                  <Prob xmi:id="_gtHs4OC7EeWlusksQvLFGg" Value="Dp3"/>
                  <Payoff xmi:id="_gtHs4eC7EeWlusksQvLFGg" Set="1" Value="CostAHCV+CostRIBA+CostRNA"/>
                  <Payoff xmi:id="_gtHs4uC7EeWlusksQvLFGg" Set="2" Value="TP"/>
                </Node>
                <Node xmi:id="_gtHs4-C7EeWlusksQvLFGg" NameID="Node90" Label="RNA-" NodeType="TerminalNode" Node="">
                  <Prob xmi:id="_gtHs5OC7EeWlusksRuLFGg" Value="#"/>
                  <Payoff xmi:id="_gtHs5eC7EeWlusksRuLFGg" Set="1" Value="CostAHCV+CostRIBA+CostRNA"/>
                  <Payoff xmi:id="_gtHs5uC7EeWlusksRuLFGg" Set="2" Value="TP"/>
                </Node>
              </Node>
              <Node xmi:id="_gtHs5-C7EeWlusksRuLFGg" NameID="Node77" Label="#" NodeType="ChanceNode">
                <Prob xmi:id="_gtHs6OC7EeWlusksRuLFGg" Value="#"/>
                <Node xmi:id="_gtHs6eC7EeWlusksStLFGg" NameID="Node78" Label="RIBAInd" NodeType="TerminalNode" Node="">
                  <Prob xmi:id="_gtHs6uC7EeWlusksStLFGg" Value="Dp7"/>
                  <Payoff xmi:id="_gtHs6-C7EeWlusksStLFGg" Set="1" Value="CostAHCV+CostRIBA"/>
                  <Payoff xmi:id="_gtHs7OC7EeWlusksStLFGg" Set="2" Value="FP"/>
                </Node>
                <Node xmi:id="_gtHs7eC7EeWlusksStLFGg" NameID="Node81" Label="RIBAneg" NodeType="TerminalNode" Node="">
                  <Prob xmi:id="_gtHs7uC7EeWlusksTsLFGg" Value="#"/>
                  <Payoff xmi:id="_gtHs7-C7EeWlusksTsLFGg" Set="1" Value="CostAHCV+CostRIBA"/>
                  <Payoff xmi:id="_gtHs8OC7EeWlusksTsLFGg" Set="2" Value="FP"/>
                </Node>
              </Node>
            </Node>
            <Node xmi:id="_gtHs8eC7EeWlusksTsLFGg" NameID="Node71" Label="AVHC-VL" NodeType="TerminalNode" Node="">
              <Prob xmi:id="_gtHs8uC7EeWlusksTsLFGg" Value="#"/>
              <Payoff xmi:id="_gtHs8-C7EeWlusksUrLFGg" Set="1" Value="CostAHCV"/>
              <Payoff xmi:id="_gtHs9OC7EeWlusksUrLFGg" Set="2" Value="FP"/>
            </Node>
          </Node>
        </Node>
        <Node xmi:id="_gtHs9eC7EeWlusksUrLFGg" NameID="Node308" Label="FP" NodeType="ChanceNode">
          <Prob xmi:id="_gtHs9uC7EeWlusksUrLFGg" Value="#"/>
          <Node xmi:id="_gtHs9-C7EeWlusksUrLFGg" NameID="Node336" Label="AVHC-H" NodeType="ChanceNode">
            <Prob xmi:id="_gtHs-OC7EeWlusksVqLFGg" Value="Dp1a"/>
            <Node xmi:id="_gtHs-eC7EeWlusksVqLFGg" NameID="Node337" Label="R+" NodeType="TerminalNode">
              <Prob xmi:id="_gtHs-uC7EeWlusksVqLFGg" Value="Dp8"/>
              <Payoff xmi:id="_gtHs--C7EeWlusksVqLFGg" Set="1" Value="CostAHCV+CostRNA"/>
              <Payoff xmi:id="_gtHs_OC7EeWlusksVqLFGg" Set="2" Value="TP"/>
            </Node>
            <Node xmi:id="_gtHs_eC7EeWlusksWpLFGg" NameID="Node338" Label="R-" NodeType="ChanceNode">
              <Prob xmi:id="_gtHs_uC7EeWlusksWpLFGg" Value="#"/>
              <Node xmi:id="_gtHs_-C7EeWlusksWpLFGg" NameID="Node339" Label="B+" NodeType="TerminalNode">
                <Prob xmi:id="_gtHtAOC7EeWlusksWpLFGg" Value="Dp4a"/>
                <Payoff xmi:id="_gtHtAeC7EeWlusksWpLFGg" Set="1" Value="CostAHCV+CostRIBA+CostRNA"/>
                <Payoff xmi:id="_gtHtAuC7EeWlusksXoLFGg" Set="2" Value="TP"/>
              </Node>
              <Node xmi:id="_gtHtA-C7EeWlusksXoLFGg" NameID="Node340" Label="#" NodeType="ChanceNode">
                <Prob xmi:id="_gtHtBOC7EeWlusksXoLFGg" Value="#"/>
                <Node xmi:id="_gtHtBeC7EeWlusksXoLFGg" NameID="Node341" Label="BI" NodeType="TerminalNode">
                  <Prob xmi:id="_gtHtBuC7EeWlusksXoLFGg" Value="Dp5a"/>
                  <Payoff xmi:id="_gtHtB-C7EeWlusksYnLFGg" Set="1" Value="CostAHCV+CostRIBA+CostRNA"/>
                  <Payoff xmi:id="_gtHtCOC7EeWlusksYnLFGg" Set="2" Value="FP"/>
                </Node>
                <Node xmi:id="_gtHtCeC7EeWlusksYnLFGg" NameID="Node342" Label="B-" NodeType="TerminalNode">
                  <Prob xmi:id="_gtHtCuC7EeWlusksYnLFGg" Value="#"/>
                  <Payoff xmi:id="_gtHtC-C7EeWlusksYnLFGg" Set="1" Value="CostAHCV+CostRIBA+CostRNA"/>
                  <Payoff xmi:id="_gtHtDOC7EeWlusksZmLFGg" Set="2" Value="FP"/>
                </Node>
              </Node>
            </Node>
          </Node>
          <Node xmi:id="_gtHtDeC7EeWlusksZmLFGg" NameID="Node325" Label="AVHCH-LVL " NodeType="ChanceNode">
            <Prob xmi:id="_gtHtDuC7EeWlusksZmLFGg" Value="#"/>
            <Node xmi:id="_gtHtD-C7EeWlusksZmLFGg" NameID="Node326" Label="AVHC-L" NodeType="ChanceNode">
              <Prob xmi:id="_gtHtEOC7EeWlusksZmLFGg" Value="Dp2a"/>
              <Node xmi:id="_gtHtEeC7EeWlusksalLFGg" NameID="Node327" Label="B+" NodeType="ChanceNode">
                <Prob xmi:id="_gtHtEuC7EeWlusksalLFGg" Value="Dp6a"/>
                <Node xmi:id="_gtHtE-C7EeWlusksalLFGg" NameID="Node328" Label="RNA+" NodeType="TerminalNode" Node="">
                  <Prob xmi:id="_gtHtFOC7EeWlusksalLFGg" Value="Dp8"/>
                  <Payoff xmi:id="_gtHtFeC7EeWlusksalLFGg" Set="1" Value="CostAHCV+CostRIBA+CostRNA"/>
                  <Payoff xmi:id="_gtHtFuC7EeWlusksbkLFGg" Set="2" Value="TP"/>
                </Node>
                <Node xmi:id="_gtHtF-C7EeWlusksbkLFGg" NameID="Node329" Label="RNA-" NodeType="TerminalNode" Node="">
                  <Prob xmi:id="_gtHtGOC7EeWlusksbkLFGg" Value="#"/>
                  <Payoff xmi:id="_gtHtGeC7EeWlusksbkLFGg" Set="1" Value="CostAHCV+CostRIBA+CostRNA"/>
                  <Payoff xmi:id="_gtHtGuC7EeWlusksbkLFGg" Set="2" Value="TP"/>
                </Node>
              </Node>
              <Node xmi:id="_gtHtG-C7EeWluskscjLFGg" NameID="Node330" Label="#" NodeType="ChanceNode">
                <Prob xmi:id="_gtHtHOC7EeWluskscjLFGg" Value="#"/>
                <Node xmi:id="_gtHtHeC7EeWluskscjLFGg" NameID="Node331" Label="RIBAInd" NodeType="TerminalNode" Node="">
                  <Prob xmi:id="_gtHtHuC7EeWluskscjLFGg" Value="Dp7a"/>
                  <Payoff xmi:id="_gtHtH-C7EeWluskscjLFGg" Set="1" Value="CostAHCV+CostRIBA"/>
                  <Payoff xmi:id="_gtHtIOC7EeWlusksdiLFGg" Set="2" Value="FP"/>
                </Node>
                <Node xmi:id="_gtHtIeC7EeWlusksdiLFGg" NameID="Node334" Label="RIBAneg" NodeType="TerminalNode" Node="">
                  <Prob xmi:id="_gtHtIuC7EeWlusksdiLFGg" Value="#"/>
                  <Payoff xmi:id="_gtHtI-C7EeWlusksdiLFGg" Set="1" Value="CostAHCV+CostRIBA"/>
                  <Payoff xmi:id="_gtHtJOC7EeWlusksdiLFGg" Set="2" Value="FP"/>
                </Node>
              </Node>
            </Node>
            <Node xmi:id="_gtHtJeC7EeWlusksehLFGg" NameID="Node335" Label="AVHC-VL" NodeType="TerminalNode" Node="">
              <Prob xmi:id="_gtHtJuC7EeWlusksehLFGg" Value="#"/>
              <Payoff xmi:id="_gtHtJ-C7EeWlusksehLFGg" Set="1" Value="CostAHCV"/>
              <Payoff xmi:id="_gtHtKOC7EeWlusksehLFGg" Set="2" Value="FP"/>
            </Node>
          </Node>
        </Node>
      </Node>
      <Node xmi:id="_gtHtKeC7EeWlusksehLFGg" NameID="Node46" Label="IMSS-Mexico2" NodeType="ChanceNode">
        <Node xmi:id="_gtHtKuC7EeWlusksfgLFGg" NameID="Node362" Label="TP" NodeType="ChanceNode">
          <Prob xmi:id="_gtHtK-C7EeWlusksfgLFGg" Value="PercTP"/>
          <Node xmi:id="_gtHtLOC7EeWlusksfgLFGg" NameID="Node363" Label="AVHC-H" NodeType="ChanceNode">
            <Prob xmi:id="_gtHtLeC7EeWlusksfgLFGg" Value="Dp1"/>
            <Node xmi:id="_gtHtLuC7EeWlusksfgLFGg" NameID="Node364" Label="R+" NodeType="TerminalNode">
              <Prob xmi:id="_gtHtL-C7EeWlusksgfLFGg" Value="Dp3"/>
              <Payoff xmi:id="_gtHtMOC7EeWlusksgfLFGg" Set="1" Value="CostAHCV+CostRNA"/>
              <Payoff xmi:id="_gtHtMeC7EeWlusksgfLFGg" Set="2" Value="TP"/>
            </Node>
            <Node xmi:id="_gtHtMuC7EeWlusksgfLFGg" NameID="Node365" Label="R-" NodeType="ChanceNode">
              <Prob xmi:id="_gtHtM-C7EeWlusksgfLFGg" Value="#"/>
              <Node xmi:id="_gtHtNOC7EeWlusksheLFGg" NameID="Node366" Label="B+" NodeType="TerminalNode">
                <Prob xmi:id="_gtHtNeC7EeWlusksheLFGg" Value="Dp4"/>
                <Payoff xmi:id="_gtHtNuC7EeWlusksheLFGg" Set="1" Value="CostAHCV+CostRIBA+CostRNA"/>
                <Payoff xmi:id="_gtHtN-C7EeWlusksheLFGg" Set="2" Value="TP"/>
              </Node>
              <Node xmi:id="_gtHtOOC7EeWlusksheLFGg" NameID="Node367" Label="#" NodeType="ChanceNode">
                <Prob xmi:id="_gtHtOeC7EeWlusksidLFGg" Value="#"/>
                <Node xmi:id="_gtHtOuC7EeWlusksidLFGg" NameID="Node368" Label="BI" NodeType="TerminalNode">
                  <Prob xmi:id="_gtHtO-C7EeWlusksidLFGg" Value="Dp5"/>
                  <Payoff xmi:id="_gtHtPOC7EeWlusksidLFGg" Set="1" Value="CostAHCV+CostRIBA+CostRNA"/>
                  <Payoff xmi:id="_gtHtPeC7EeWlusksidLFGg" Set="2" Value="FP"/>
                </Node>
                <Node xmi:id="_gtHtPuC7EeWlusksjcLFGg" NameID="Node369" Label="B-" NodeType="TerminalNode">
                  <Prob xmi:id="_gtHtP-C7EeWlusksjcLFGg" Value="#"/>
                  <Payoff xmi:id="_gtHtQOC7EeWlusksjcLFGg" Set="1" Value="CostAHCV+CostRIBA+CostRNA"/>
                  <Payoff xmi:id="_gtHtQeC7EeWlusksjcLFGg" Set="2" Value="FP"/>
                </Node>
              </Node>
            </Node>
          </Node>
          <Node xmi:id="_gtHtQuC7EeWlusksjcLFGg" NameID="Node370" Label="AVHCH-LVL " NodeType="ChanceNode">
            <Prob xmi:id="_gtHtQ-C7EeWluskskbLFGg" Value="#"/>
            <Node xmi:id="_gtHtROC7EeWluskskbLFGg" NameID="Node371" Label="AVHC-L" NodeType="ChanceNode">
              <Prob xmi:id="_gtHtReC7EeWluskskbLFGg" Value="Dp2"/>
              <Node xmi:id="_gtHtRuC7EeWluskskbLFGg" NameID="Node372" Label="B+" NodeType="ChanceNode">
                <Prob xmi:id="_gtHtR-C7EeWluskskbLFGg" Value="Dp6"/>
                <Node xmi:id="_gtHtSOC7EeWluskslaLFGg" NameID="Node373" Label="RNA+" NodeType="TerminalNode" Node="">
                  <Prob xmi:id="_gtHtSeC7EeWluskslaLFGg" Value="Dp3"/>
                  <Payoff xmi:id="_gtHtSuC7EeWluskslaLFGg" Set="1" Value="CostAHCV+CostRIBA+CostRNA"/>
                  <Payoff xmi:id="_gtHtS-C7EeWluskslaLFGg" Set="2" Value="TP"/>
                </Node>
                <Node xmi:id="_gtHtTOC7EeWluskslaLFGg" NameID="Node374" Label="RNA-" NodeType="TerminalNode" Node="">
                  <Prob xmi:id="_gtHtTeC7EeWlusksmZLFGg" Value="#"/>
                  <Payoff xmi:id="_gtHtTuC7EeWlusksmZLFGg" Set="1" Value="CostAHCV+CostRIBA+CostRNA"/>
                  <Payoff xmi:id="_gtHtT-C7EeWlusksmZLFGg" Set="2" Value="TP"/>
                </Node>
              </Node>
              <Node xmi:id="_gtHtUOC7EeWlusksmZLFGg" NameID="Node375" Label="#" NodeType="ChanceNode">
                <Prob xmi:id="_gtHtUeC7EeWlusksmZLFGg" Value="#"/>
                <Node xmi:id="_gtHtUuC7EeWlusksnYLFGg" NameID="Node376" Label="RIBAInd" NodeType="TerminalNode" Node="">
                  <Prob xmi:id="_gtHtU-C7EeWlusksnYLFGg" Value="Dp7"/>
                  <Payoff xmi:id="_gtHtVOC7EeWlusksnYLFGg" Set="1" Value="CostAHCV+CostRIBA"/>
                  <Payoff xmi:id="_gtHtVeC7EeWlusksnYLFGg" Set="2" Value="FP"/>
                </Node>
                <Node xmi:id="_gtHtVuC7EeWlusksnYLFGg" NameID="Node379" Label="RIBAneg" NodeType="TerminalNode" Node="">
                  <Prob xmi:id="_gtHtV-C7EeWlusksoXLFGg" Value="#"/>
                  <Payoff xmi:id="_gtHtWOC7EeWlusksoXLFGg" Set="1" Value="CostAHCV+CostRIBA"/>
                  <Payoff xmi:id="_gtHtWeC7EeWlusksoXLFGg" Set="2" Value="FP"/>
                </Node>
              </Node>
            </Node>
            <Node xmi:id="_gtHtWuC7EeWlusksoXLFGg" NameID="Node380" Label="AVHC-VL" NodeType="ChanceNode">
              <Prob xmi:id="_gtHtW-C7EeWlusksoXLFGg" Value="#"/>
              <Node xmi:id="_gtHtXOC7EeWluskspWLFGg" NameID="Node420" Label="B+" NodeType="ChanceNode">
                <Prob xmi:id="_gtIToOC7EeWluskspWLFGg" Value="Dp13"/>
                <Node xmi:id="_gtIToeC7EeWluskspWLFGg" NameID="Node426" Label="R+" NodeType="TerminalNode">
                  <Prob xmi:id="_gtITouC7EeWluskspWLFGg" Value="Dp3"/>
                  <Payoff xmi:id="_gtITo-C7EeWluskspWLFGg" Set="1" Value="CostAHCV+CostRIBA+CostRNA"/>
                  <Payoff xmi:id="_gtITpOC7EeWlusksqVLFGg" Set="2" Value="TP"/>
                </Node>
                <Node xmi:id="_gtITpeC7EeWlusksqVLFGg" NameID="Node425" Label="R-" NodeType="TerminalNode">
                  <Prob xmi:id="_gtITpuC7EeWlusksqVLFGg" Value="#"/>
                  <Payoff xmi:id="_gtITp-C7EeWlusksqVLFGg" Set="1" Value="CostAHCV+CostRIBA+CostRNA"/>
                  <Payoff xmi:id="_gtITqOC7EeWlusksqVLFGg" Set="2" Value="TP"/>
                </Node>
              </Node>
              <Node xmi:id="_gtITqeC7EeWlusksrULFGg" NameID="Node419" Label="#" NodeType="ChanceNode">
                <Prob xmi:id="_gtITquC7EeWlusksrULFGg" Value="#"/>
                <Node xmi:id="_gtITq-C7EeWlusksrULFGg" NameID="Node422" Label="BI" NodeType="TerminalNode" Node="">
                  <Prob xmi:id="_gtITrOC7EeWlusksrULFGg" Value="Dp14"/>
                  <Payoff xmi:id="_gtITreC7EeWlusksrULFGg" Set="1" Value="CostAHCV+CostRIBA+CostRNA"/>
                  <Payoff xmi:id="_gtITruC7EeWluskssTLFGg" Set="2" Value="FP"/>
                </Node>
                <Node xmi:id="_gtITr-C7EeWluskssTLFGg" NameID="Node421" Label="B-" NodeType="TerminalNode">
                  <Prob xmi:id="_gtITsOC7EeWluskssTLFGg" Value="#"/>
                  <Payoff xmi:id="_gtITseC7EeWluskssTLFGg" Set="1" Value="CostAHCV+CostRIBA"/>
                  <Payoff xmi:id="_gtITsuC7EeWluskssTLFGg" Set="2" Value="FP"/>
                </Node>
              </Node>
              <Payoff xmi:id="_gtITs-C7EeWluskstSLFGg" Set="1" Value="CostAHCV"/>
              <Payoff xmi:id="_gtITtOC7EeWluskstSLFGg" Set="2" Value="No_infection"/>
            </Node>
          </Node>
        </Node>
        <Node xmi:id="_gtITteC7EeWluskstSLFGg" NameID="Node381" Label="FP" NodeType="ChanceNode">
          <Prob xmi:id="_gtITtuC7EeWluskstSLFGg" Value="#"/>
          <Node xmi:id="_gtITt-C7EeWluskstSLFGg" NameID="Node382" Label="AVHC-H" NodeType="ChanceNode">
            <Prob xmi:id="_gtITuOC7EeWlusksuRLFGg" Value="Dp1a"/>
            <Node xmi:id="_gtITueC7EeWlusksuRLFGg" NameID="Node383" Label="R+" NodeType="TerminalNode">
              <Prob xmi:id="_gtITuuC7EeWlusksuRLFGg" Value="Dp8"/>
              <Payoff xmi:id="_gtITu-C7EeWlusksuRLFGg" Set="1" Value="CostAHCV+CostRNA"/>
              <Payoff xmi:id="_gtITvOC7EeWlusksuRLFGg" Set="2" Value="TP"/>
            </Node>
            <Node xmi:id="_gtITveC7EeWlusksvQLFGg" NameID="Node384" Label="R-" NodeType="ChanceNode">
              <Prob xmi:id="_gtITvuC7EeWlusksvQLFGg" Value="#"/>
              <Node xmi:id="_gtITv-C7EeWlusksvQLFGg" NameID="Node385" Label="B+" NodeType="TerminalNode">
                <Prob xmi:id="_gtITwOC7EeWlusksvQLFGg" Value="Dp4a"/>
                <Payoff xmi:id="_gtITweC7EeWlusksvQLFGg" Set="1" Value="CostAHCV+CostRIBA+CostRNA"/>
                <Payoff xmi:id="_gtITwuC7EeWluskswPLFGg" Set="2" Value="TP"/>
              </Node>
              <Node xmi:id="_gtITw-C7EeWluskswPLFGg" NameID="Node386" Label="#" NodeType="ChanceNode">
                <Prob xmi:id="_gtITxOC7EeWluskswPLFGg" Value="#"/>
                <Node xmi:id="_gtITxeC7EeWluskswPLFGg" NameID="Node387" Label="BI" NodeType="TerminalNode">
                  <Prob xmi:id="_gtITxuC7EeWluskswPLFGg" Value="Dp5a"/>
                  <Payoff xmi:id="_gtITx-C7EeWlusksxOLFGg" Set="1" Value="CostAHCV+CostRIBA+CostRNA"/>
                  <Payoff xmi:id="_gtITyOC7EeWlusksxOLFGg" Set="2" Value="FP"/>
                </Node>
                <Node xmi:id="_gtITyeC7EeWlusksxOLFGg" NameID="Node388" Label="B-" NodeType="TerminalNode">
                  <Prob xmi:id="_gtITyuC7EeWlusksxOLFGg" Value="#"/>
                  <Payoff xmi:id="_gtITy-C7EeWlusksxOLFGg" Set="1" Value="CostAHCV+CostRIBA+CostRNA"/>
                  <Payoff xmi:id="_gtITzOC7EeWlusksyNLFGg" Set="2" Value="FP"/>
                </Node>
              </Node>
            </Node>
          </Node>
          <Node xmi:id="_gtITzeC7EeWlusksyNLFGg" NameID="Node389" Label="AVHCH-LVL " NodeType="ChanceNode">
            <Prob xmi:id="_gtITzuC7EeWlusksyNLFGg" Value="#"/>
            <Node xmi:id="_gtITz-C7EeWlusksyNLFGg" NameID="Node390" Label="AVHC-L" NodeType="ChanceNode">
              <Prob xmi:id="_gtIT0OC7EeWlusksyNLFGg" Value="Dp2a"/>
              <Node xmi:id="_gtIT0eC7EeWluskszMLFGg" NameID="Node391" Label="B+" NodeType="ChanceNode">
                <Prob xmi:id="_gtIT0uC7EeWluskszMLFGg" Value="Dp6a"/>
                <Node xmi:id="_gtIT0-C7EeWluskszMLFGg" NameID="Node392" Label="RNA+" NodeType="TerminalNode" Node="">
                  <Prob xmi:id="_gtIT1OC7EeWluskszMLFGg" Value="Dp8"/>
                  <Payoff xmi:id="_gtIT1eC7EeWluskszMLFGg" Set="1" Value="CostAHCV+CostRIBA+CostRNA"/>
                  <Payoff xmi:id="_gtIT1uC7EeWlusks0LLFGg" Set="2" Value="TP"/>
                </Node>
                <Node xmi:id="_gtIT1-C7EeWlusks0LLFGg" NameID="Node393" Label="RNA-" NodeType="TerminalNode" Node="">
                  <Prob xmi:id="_gtIT2OC7EeWlusks0LLFGg" Value="#"/>
                  <Payoff xmi:id="_gtIT2eC7EeWlusks0LLFGg" Set="1" Value="CostAHCV+CostRIBA+CostRNA"/>
                  <Payoff xmi:id="_gtIT2uC7EeWlusks0LLFGg" Set="2" Value="TP"/>
                </Node>
              </Node>
              <Node xmi:id="_gtIT2-C7EeWlusks1KLFGg" NameID="Node394" Label="#" NodeType="ChanceNode">
                <Prob xmi:id="_gtIT3OC7EeWlusks1KLFGg" Value="#"/>
                <Node xmi:id="_gtIT3eC7EeWlusks1KLFGg" NameID="Node395" Label="RIBAInd" NodeType="TerminalNode" Node="">
                  <Prob xmi:id="_gtIT3uC7EeWlusks1KLFGg" Value="Dp8"/>
                  <Payoff xmi:id="_gtIT3-C7EeWlusks1KLFGg" Set="1" Value="CostAHCV+CostRIBA"/>
                  <Payoff xmi:id="_gtIT4OC7EeWlusks2JLFGg" Set="2" Value="FP"/>
                </Node>
                <Node xmi:id="_gtIT4eC7EeWlusks2JLFGg" NameID="Node398" Label="RIBAneg" NodeType="TerminalNode" Node="">
                  <Prob xmi:id="_gtIT4uC7EeWlusks2JLFGg" Value="#"/>
                  <Payoff xmi:id="_gtIT4-C7EeWlusks2JLFGg" Set="1" Value="CostAHCV+CostRIBA"/>
                  <Payoff xmi:id="_gtIT5OC7EeWlusks2JLFGg" Set="2" Value="FP"/>
                </Node>
              </Node>
            </Node>
            <Node xmi:id="_gtIT5eC7EeWlusks3ILFGg" NameID="Node399" Label="AVHC-VL" NodeType="ChanceNode">
              <Prob xmi:id="_gtIT5uC7EeWlusks3ILFGg" Value="#"/>
              <Node xmi:id="_gtIT5-C7EeWlusks3ILFGg" NameID="Node432" Label="B+" NodeType="ChanceNode">
                <Prob xmi:id="_gtIT6OC7EeWlusks3ILFGg" Value="Dp13a"/>
                <Node xmi:id="_gtIT6eC7EeWlusks3ILFGg" NameID="Node433" Label="R+" NodeType="TerminalNode">
                  <Prob xmi:id="_gtIT6uC7EeWlusks4HLFGg" Value="Dp8"/>
                  <Payoff xmi:id="_gtIT6-C7EeWlusks4HLFGg" Set="1" Value="CostAHCV+CostRIBA+CostRNA"/>
                  <Payoff xmi:id="_gtIT7OC7EeWlusks4HLFGg" Set="2" Value="TP"/>
                </Node>
                <Node xmi:id="_gtIT7eC7EeWlusks4HLFGg" NameID="Node434" Label="R-" NodeType="TerminalNode">
                  <Prob xmi:id="_gtIT7uC7EeWlusks4HLFGg" Value="#"/>
                  <Payoff xmi:id="_gtIT7-C7EeWlusks5GLFGg" Set="1" Value="CostAHCV+CostRIBA+CostRNA"/>
                  <Payoff xmi:id="_gtIT8OC7EeWlusks5GLFGg" Set="2" Value="TP"/>
                </Node>
              </Node>
              <Node xmi:id="_gtIT8eC7EeWlusks5GLFGg" NameID="Node427" Label="#" NodeType="ChanceNode">
                <Prob xmi:id="_gtIT8uC7EeWlusks5GLFGg" Value="#"/>
                <Node xmi:id="_gtIT8-C7EeWlusks5GLFGg" NameID="Node428" Label="BI" NodeType="TerminalNode" Node="">
                  <Prob xmi:id="_gtIT9OC7EeWlusks6FLFGg" Value="Dp14a"/>
                  <Payoff xmi:id="_gtIT9eC7EeWlusks6FLFGg" Set="1" Value="CostAHCV+CostRIBA"/>
                  <Payoff xmi:id="_gtIT9uC7EeWlusks6FLFGg" Set="2" Value="FP"/>
                </Node>
                <Node xmi:id="_gtIT9-C7EeWlusks6FLFGg" NameID="Node431" Label="B-" NodeType="TerminalNode">
                  <Prob xmi:id="_gtIT-OC7EeWlusks6FLFGg" Value="#"/>
                  <Payoff xmi:id="_gtIT-eC7EeWlusks7ELFGg" Set="1" Value="CostAHCV+CostRIBA"/>
                  <Payoff xmi:id="_gtIT-uC7EeWlusks7ELFGg" Set="2" Value="FP"/>
                </Node>
              </Node>
              <Payoff xmi:id="_gtIT--C7EeWlusks7ELFGg" Set="1" Value="CostAHCV"/>
              <Payoff xmi:id="_gtIT_OC7EeWlusks7ELFGg" Set="2" Value="No_infection"/>
            </Node>
          </Node>
        </Node>
      </Node>
      <Node xmi:id="_gtIT_eC7EeWlusks7ELFGg" NameID="Node2" Label="IMSS-Mexico3" NodeType="ChanceNode">
        <Node xmi:id="_gtIT_uC7EeWlusks8DLFGg" NameID="Node446" Label="HCV+" NodeType="ChanceNode">
          <Prob xmi:id="_gtIT_-C7EeWlusks8DLFGg" Value="prev"/>
          <Node xmi:id="_gtIUAOC7EeWlusks8DLFGg" NameID="Node443" Label="TP" NodeType="ChanceNode">
            <Prob xmi:id="_gtIUAeC7EeWlusks8DLFGg" Value="PercTP"/>
            <Node xmi:id="_gtIUAuC7EeWlusks8DLFGg" NameID="Node193" Label="AVHC>20" NodeType="ChanceNode">
              <Prob xmi:id="_gtIUA-C7EeWlusks9CLFGg" Value="Dp1"/>
              <Node xmi:id="_gtIUBOC7EeWlusks9CLFGg" NameID="Node195" Label="RNA+" NodeType="TerminalNode" Node="">
                <Prob xmi:id="_gtIUBeC7EeWlusks9CLFGg" Value="Dp3"/>
                <Payoff xmi:id="_gtIUBuC7EeWlusks9CLFGg" Set="1" Value="CostAHCV+CostRNA"/>
                <Payoff xmi:id="_gtIUB-C7EeWlusks9CLFGg" Set="2" Value="TP"/>
              </Node>
              <Node xmi:id="_gtIUCOC7EeWlusks-BLFGg" NameID="Node194" Label="RNA-" NodeType="ChanceNode">
                <Prob xmi:id="_gtIUCeC7EeWlusks-BLFGg" Value="#"/>
                <Node xmi:id="_gtIUCuC7EeWlusks-BLFGg" NameID="Node197" Label="RIBA+" NodeType="TerminalNode" Node="">
                  <Prob xmi:id="_gtIUC-C7EeWlusks-BLFGg" Value="Dp15"/>
                  <Payoff xmi:id="_gtIUDOC7EeWlusks-BLFGg" Set="1" Value="CostAHCV+CostRNA+CostRIBA"/>
                  <Payoff xmi:id="_gtIUDeC7EeWlusks_ALFGg" Set="2" Value="TP"/>
                </Node>
                <Node xmi:id="_gtIUDuC7EeWlusks_ALFGg" NameID="Node196" Label="RIBAInd,neg" NodeType="ChanceNode">
                  <Prob xmi:id="_gtIUD-C7EeWlusks_ALFGg" Value="#"/>
                  <Node xmi:id="_gtIUEOC7EeWlusks_ALFGg" NameID="Node199" Label="RIBAInd" NodeType="TerminalNode" Node="">
                    <Prob xmi:id="_gtIUEeC7EeWlusks_ALFGg" Value="Dp16"/>
                    <Payoff xmi:id="_gtIUEuC7EeWlusksA_LFGg" Set="1" Value="CostAHCV+CostRNA+CostRIBA"/>
                    <Payoff xmi:id="_gtIUE-C7EeWlusksA_LFGg" Set="2" Value="FP"/>
                  </Node>
                  <Node xmi:id="_gtIUFOC7EeWlusksA_LFGg" NameID="Node198" Label="RIBAneg" NodeType="TerminalNode" Node="">
                    <Prob xmi:id="_gtIUFeC7EeWlusksA_LFGg" Value="#"/>
                    <Payoff xmi:id="_gtIUFuC7EeWlusksA_LFGg" Set="1" Value="CostAHCV+CostRNA+CostRIBA"/>
                    <Payoff xmi:id="_gtIUF-C7EeWlusksB-LFGg" Set="2" Value="FP"/>
                  </Node>
                </Node>
              </Node>
            </Node>
            <Node xmi:id="_gtIUGOC7EeWlusksB-LFGg" NameID="Node192" Label="AVHC&lt;=20" NodeType="ChanceNode">
              <Prob xmi:id="_gtIUGeC7EeWlusksB-LFGg" Value="#"/>
              <Node xmi:id="_gtIUGuC7EeWlusksB-LFGg" NameID="Node213" Label="RIBA+" NodeType="ChanceNode">
                <Prob xmi:id="_gtIUG-C7EeWlusksB-LFGg" Value="Dp17"/>
                <Node xmi:id="_gtIUHOC7EeWlusksC9LFGg" NameID="Node215" Label="RNA+" NodeType="TerminalNode" Node="">
                  <Prob xmi:id="_gtIUHeC7EeWlusksC9LFGg" Value="Dp3"/>
                  <Payoff xmi:id="_gtIUHuC7EeWlusksC9LFGg" Set="1" Value="CostAHCV+CostRIBA+CostRNA"/>
                  <Payoff xmi:id="_gtIUH-C7EeWlusksC9LFGg" Set="2" Value="TP"/>
                </Node>
                <Node xmi:id="_gtIUIOC7EeWlusksC9LFGg" NameID="Node214" Label="RNA-" NodeType="TerminalNode" Node="">
                  <Prob xmi:id="_gtIUIeC7EeWlusksD8LFGg" Value="#"/>
                  <Payoff xmi:id="_gtIUIuC7EeWlusksD8LFGg" Set="1" Value="CostAHCV+CostRIBA+CostRNA"/>
                  <Payoff xmi:id="_gtIUI-C7EeWlusksD8LFGg" Set="2" Value="TP"/>
                </Node>
              </Node>
              <Node xmi:id="_gtIUJOC7EeWlusksD8LFGg" NameID="Node212" Label="RIBAInd,neg" NodeType="ChanceNode">
                <Prob xmi:id="_gtIUJeC7EeWlusksD8LFGg" Value="#"/>
                <Node xmi:id="_gtIUJuC7EeWlusksE7LFGg" NameID="Node217" Label="RIBAInd" NodeType="TerminalNode" Node="">
                  <Prob xmi:id="_gtIUJ-C7EeWlusksE7LFGg" Value="Dp18"/>
                  <Payoff xmi:id="_gtIUKOC7EeWlusksE7LFGg" Set="1" Value="CostAHCV+CostRIBA"/>
                  <Payoff xmi:id="_gtIUKeC7EeWlusksE7LFGg" Set="2" Value="FP"/>
                </Node>
                <Node xmi:id="_gtIUKuC7EeWlusksE7LFGg" NameID="Node216" Label="RIBAneg" NodeType="TerminalNode" Node="">
                  <Prob xmi:id="_gtIUK-C7EeWlusksF6LFGg" Value="#"/>
                  <Payoff xmi:id="_gtIULOC7EeWlusksF6LFGg" Set="1" Value="CostAHCV+CostRIBA"/>
                  <Payoff xmi:id="_gtIULeC7EeWlusksF6LFGg" Set="2" Value="FP"/>
                </Node>
              </Node>
            </Node>
          </Node>
          <Node xmi:id="_gtIULuC7EeWlusksF6LFGg" NameID="Node444" Label="FP" NodeType="ChanceNode">
            <Prob xmi:id="_gtIUL-C7EeWlusksF6LFGg" Value="#"/>
            <Node xmi:id="_gtIUMOC7EeWlusksG5LFGg" NameID="Node473" Label="AVHC>20" NodeType="ChanceNode">
              <Prob xmi:id="_gtIUMeC7EeWlusksG5LFGg" Value="Dp1a"/>
              <Node xmi:id="_gtIUMuC7EeWlusksG5LFGg" NameID="Node474" Label="RNA+" NodeType="TerminalNode" Node="">
                <Prob xmi:id="_gtIUM-C7EeWlusksG5LFGg" Value="Dp8"/>
                <Payoff xmi:id="_gtIUNOC7EeWlusksG5LFGg" Set="1" Value="CostAHCV+CostRNA"/>
                <Payoff xmi:id="_gtIUNeC7EeWlusksH4LFGg" Set="2" Value="TP"/>
              </Node>
              <Node xmi:id="_gtIUNuC7EeWlusksH4LFGg" NameID="Node475" Label="RNA-" NodeType="ChanceNode">
                <Prob xmi:id="_gtIUN-C7EeWlusksH4LFGg" Value="#"/>
                <Node xmi:id="_gtIUOOC7EeWlusksH4LFGg" NameID="Node476" Label="RIBA+" NodeType="TerminalNode" Node="">
                  <Prob xmi:id="_gtIUOeC7EeWlusksH4LFGg" Value="Dp15a"/>
                  <Payoff xmi:id="_gtIUOuC7EeWlusksI3LFGg" Set="1" Value="CostAHCV+CostRNA+CostRIBA"/>
                  <Payoff xmi:id="_gtIUO-C7EeWlusksI3LFGg" Set="2" Value="TP"/>
                </Node>
                <Node xmi:id="_gtIUPOC7EeWlusksI3LFGg" NameID="Node477" Label="RIBAInd,neg" NodeType="ChanceNode">
                  <Prob xmi:id="_gtIUPeC7EeWlusksI3LFGg" Value="#"/>
                  <Node xmi:id="_gtIUPuC7EeWlusksI3LFGg" NameID="Node478" Label="RIBAInd" NodeType="TerminalNode" Node="">
                    <Prob xmi:id="_gtIUP-C7EeWlusksJ2LFGg" Value="Dp16a"/>
                    <Payoff xmi:id="_gtIUQOC7EeWlusksJ2LFGg" Set="1" Value="CostAHCV+CostRNA+CostRIBA"/>
                    <Payoff xmi:id="_gtIUQeC7EeWlusksJ2LFGg" Set="2" Value="FP"/>
                  </Node>
                  <Node xmi:id="_gtIUQuC7EeWlusksJ2LFGg" NameID="Node479" Label="RIBAneg" NodeType="TerminalNode" Node="">
                    <Prob xmi:id="_gtIUQ-C7EeWlusksJ2LFGg" Value="#"/>
                    <Payoff xmi:id="_gtIUROC7EeWlusksK1LFGg" Set="1" Value="CostAHCV+CostRNA+CostRIBA"/>
                    <Payoff xmi:id="_gtIUReC7EeWlusksK1LFGg" Set="2" Value="FP"/>
                  </Node>
                </Node>
              </Node>
            </Node>
            <Node xmi:id="_gtIURuC7EeWlusksK1LFGg" NameID="Node464" Label="AVHC&lt;=20" NodeType="ChanceNode">
              <Prob xmi:id="_gtIUR-C7EeWlusksK1LFGg" Value="#"/>
              <Node xmi:id="_gtIUSOC7EeWlusksK1LFGg" NameID="Node465" Label="RIBA+" NodeType="ChanceNode">
                <Prob xmi:id="_gtIUSeC7EeWlusksL0LFGg" Value="Dp17a"/>
                <Node xmi:id="_gtIUSuC7EeWlusksL0LFGg" NameID="Node466" Label="RNA+" NodeType="TerminalNode" Node="">
                  <Prob xmi:id="_gtIUS-C7EeWlusksL0LFGg" Value="Dp8"/>
                  <Payoff xmi:id="_gtIUTOC7EeWlusksL0LFGg" Set="1" Value="CostAHCV+CostRIBA+CostRNA"/>
                  <Payoff xmi:id="_gtIUTeC7EeWlusksL0LFGg" Set="2" Value="TP"/>
                </Node>
                <Node xmi:id="_gtIUTuC7EeWlusksMzLFGg" NameID="Node467" Label="RNA-" NodeType="TerminalNode" Node="">
                  <Prob xmi:id="_gtIUT-C7EeWlusksMzLFGg" Value="#"/>
                  <Payoff xmi:id="_gtIUUOC7EeWlusksMzLFGg" Set="1" Value="CostAHCV+CostRIBA+CostRNA"/>
                  <Payoff xmi:id="_gtIUUeC7EeWlusksMzLFGg" Set="2" Value="TP"/>
                </Node>
              </Node>
              <Node xmi:id="_gtIUUuC7EeWlusksMzLFGg" NameID="Node468" Label="RIBAInd,neg" NodeType="ChanceNode">
                <Prob xmi:id="_gtIUU-C7EeWlusksNyLFGg" Value="#"/>
                <Node xmi:id="_gtIUVOC7EeWlusksNyLFGg" NameID="Node469" Label="RIBAInd" NodeType="TerminalNode" Node="">
                  <Prob xmi:id="_gtIUVeC7EeWlusksNyLFGg" Value="Dp18a"/>
                  <Payoff xmi:id="_gtIUVuC7EeWlusksNyLFGg" Set="1" Value="CostAHCV+CostRIBA"/>
                  <Payoff xmi:id="_gtIUV-C7EeWlusksNyLFGg" Set="2" Value="FP"/>
                </Node>
                <Node xmi:id="_gtIUWOC7EeWlusksOxLFGg" NameID="Node472" Label="RIBAneg" NodeType="TerminalNode" Node="">
                  <Prob xmi:id="_gtIUWeC7EeWlusksOxLFGg" Value="#"/>
                  <Payoff xmi:id="_gtIUWuC7EeWlusksOxLFGg" Set="1" Value="CostAHCV+CostRIBA"/>
                  <Payoff xmi:id="_gtIUW-C7EeWlusksOxLFGg" Set="2" Value="FP"/>
                </Node>
              </Node>
            </Node>
          </Node>
        </Node>
        <Node xmi:id="_gtIUXOC7EeWlusksOxLFGg" NameID="Node447" Label="HCV-" NodeType="ChanceNode">
          <Prob xmi:id="_gtIUXeC7EeWlusksPwLFGg" Value="#"/>
          <Node xmi:id="_gtIUXuC7EeWlusksPwLFGg" NameID="Node770" Label="TP" NodeType="ChanceNode">
            <Prob xmi:id="_gtIUX-C7EeWlusksPwLFGg" Value="PercTP"/>
            <Node xmi:id="_gtIUYOC7EeWlusksPwLFGg" NameID="Node771" Label="AVHC>20" NodeType="ChanceNode">
              <Prob xmi:id="_gtIUYeC7EeWlusksPwLFGg" Value="Dp1"/>
              <Node xmi:id="_gtIUYuC7EeWlusksQvLFGg" NameID="Node772" Label="RNA+" NodeType="TerminalNode" Node="">
                <Prob xmi:id="_gtIUY-C7EeWlusksQvLFGg" Value="Dp3"/>
                <Payoff xmi:id="_gtIUZOC7EeWlusksQvLFGg" Set="1" Value="CostAHCV+CostRNA"/>
                <Payoff xmi:id="_gtIUZeC7EeWlusksQvLFGg" Set="2" Value="TP"/>
              </Node>
              <Node xmi:id="_gtIUZuC7EeWlusksQvLFGg" NameID="Node773" Label="RNA-" NodeType="ChanceNode">
                <Prob xmi:id="_gtIUZ-C7EeWlusksRuLFGg" Value="#"/>
                <Node xmi:id="_gtIUaOC7EeWlusksRuLFGg" NameID="Node774" Label="RIBA+" NodeType="TerminalNode" Node="">
                  <Prob xmi:id="_gtIUaeC7EeWlusksRuLFGg" Value="Dp15"/>
                  <Payoff xmi:id="_gtIUauC7EeWlusksRuLFGg" Set="1" Value="CostAHCV+CostRNA+CostRIBA"/>
                  <Payoff xmi:id="_gtIUa-C7EeWlusksRuLFGg" Set="2" Value="TP"/>
                </Node>
                <Node xmi:id="_gtIUbOC7EeWlusksStLFGg" NameID="Node775" Label="RIBAInd,neg" NodeType="ChanceNode">
                  <Prob xmi:id="_gtIUbeC7EeWlusksStLFGg" Value="#"/>
                  <Node xmi:id="_gtIUbuC7EeWlusksStLFGg" NameID="Node776" Label="RIBAInd" NodeType="TerminalNode" Node="">
                    <Prob xmi:id="_gtIUb-C7EeWlusksStLFGg" Value="Dp16"/>
                    <Payoff xmi:id="_gtIUcOC7EeWlusksStLFGg" Set="1" Value="CostAHCV+CostRNA+CostRIBA"/>
                    <Payoff xmi:id="_gtIUceC7EeWlusksTsLFGg" Set="2" Value="FP"/>
                  </Node>
                  <Node xmi:id="_gtI6sOC7EeWlusksTsLFGg" NameID="Node777" Label="RIBAneg" NodeType="TerminalNode" Node="">
                    <Prob xmi:id="_gtI6seC7EeWlusksTsLFGg" Value="#"/>
                    <Payoff xmi:id="_gtI6suC7EeWlusksTsLFGg" Set="1" Value="CostAHCV+CostRNA+CostRIBA"/>
                    <Payoff xmi:id="_gtI6s-C7EeWlusksTsLFGg" Set="2" Value="FP"/>
                  </Node>
                </Node>
              </Node>
            </Node>
            <Node xmi:id="_gtI6tOC7EeWlusksUrLFGg" NameID="Node778" Label="AVHC&lt;=20" NodeType="ChanceNode">
              <Prob xmi:id="_gtI6teC7EeWlusksUrLFGg" Value="#"/>
              <Node xmi:id="_gtI6tuC7EeWlusksUrLFGg" NameID="Node779" Label="RIBA+" NodeType="ChanceNode">
                <Prob xmi:id="_gtI6t-C7EeWlusksUrLFGg" Value="Dp17"/>
                <Node xmi:id="_gtI6uOC7EeWlusksUrLFGg" NameID="Node780" Label="RNA+" NodeType="TerminalNode" Node="">
                  <Prob xmi:id="_gtI6ueC7EeWlusksVqLFGg" Value="Dp3"/>
                  <Payoff xmi:id="_gtI6uuC7EeWlusksVqLFGg" Set="1" Value="CostAHCV+CostRIBA+CostRNA"/>
                  <Payoff xmi:id="_gtI6u-C7EeWlusksVqLFGg" Set="2" Value="TP"/>
                </Node>
                <Node xmi:id="_gtI6vOC7EeWlusksVqLFGg" NameID="Node781" Label="RNA-" NodeType="TerminalNode" Node="">
                  <Prob xmi:id="_gtI6veC7EeWlusksVqLFGg" Value="#"/>
                  <Payoff xmi:id="_gtI6vuC7EeWlusksWpLFGg" Set="1" Value="CostAHCV+CostRIBA+CostRNA"/>
                  <Payoff xmi:id="_gtI6v-C7EeWlusksWpLFGg" Set="2" Value="TP"/>
                </Node>
              </Node>
              <Node xmi:id="_gtI6wOC7EeWlusksWpLFGg" NameID="Node782" Label="RIBAInd,neg" NodeType="ChanceNode">
                <Prob xmi:id="_gtI6weC7EeWlusksWpLFGg" Value="#"/>
                <Node xmi:id="_gtI6wuC7EeWlusksWpLFGg" NameID="Node783" Label="RIBAInd" NodeType="TerminalNode" Node="">
                  <Prob xmi:id="_gtI6w-C7EeWlusksXoLFGg" Value="Dp18"/>
                  <Payoff xmi:id="_gtI6xOC7EeWlusksXoLFGg" Set="1" Value="CostAHCV+CostRIBA"/>
                  <Payoff xmi:id="_gtI6xeC7EeWlusksXoLFGg" Set="2" Value="FP"/>
                </Node>
                <Node xmi:id="_gtI6xuC7EeWlusksXoLFGg" NameID="Node784" Label="RIBAneg" NodeType="TerminalNode" Node="">
                  <Prob xmi:id="_gtI6x-C7EeWlusksXoLFGg" Value="#"/>
                  <Payoff xmi:id="_gtI6yOC7EeWlusksYnLFGg" Set="1" Value="CostAHCV+CostRIBA"/>
                  <Payoff xmi:id="_gtI6yeC7EeWlusksYnLFGg" Set="2" Value="FP"/>
                </Node>
              </Node>
            </Node>
          </Node>
          <Node xmi:id="_gtI6yuC7EeWlusksYnLFGg" NameID="Node785" Label="FP" NodeType="ChanceNode">
            <Prob xmi:id="_gtI6y-C7EeWlusksYnLFGg" Value="#"/>
            <Node xmi:id="_gtI6zOC7EeWlusksYnLFGg" NameID="Node786" Label="AVHC>20" NodeType="ChanceNode">
              <Prob xmi:id="_gtI6zeC7EeWlusksZmLFGg" Value="Dp1a"/>
              <Node xmi:id="_gtI6zuC7EeWlusksZmLFGg" NameID="Node787" Label="RNA+" NodeType="TerminalNode" Node="">
                <Prob xmi:id="_gtI6z-C7EeWlusksZmLFGg" Value="Dp8"/>
                <Payoff xmi:id="_gtI60OC7EeWlusksZmLFGg" Set="1" Value="CostAHCV+CostRNA"/>
                <Payoff xmi:id="_gtI60eC7EeWlusksZmLFGg" Set="2" Value="TP"/>
              </Node>
              <Node xmi:id="_gtI60uC7EeWlusksalLFGg" NameID="Node788" Label="RNA-" NodeType="ChanceNode">
                <Prob xmi:id="_gtI60-C7EeWlusksalLFGg" Value="#"/>
                <Node xmi:id="_gtI61OC7EeWlusksalLFGg" NameID="Node789" Label="RIBA+" NodeType="TerminalNode" Node="">
                  <Prob xmi:id="_gtI61eC7EeWlusksalLFGg" Value="Dp15a"/>
                  <Payoff xmi:id="_gtI61uC7EeWlusksalLFGg" Set="1" Value="CostAHCV+CostRNA+CostRIBA"/>
                  <Payoff xmi:id="_gtI61-C7EeWlusksbkLFGg" Set="2" Value="TP"/>
                </Node>
                <Node xmi:id="_gtI62OC7EeWlusksbkLFGg" NameID="Node790" Label="RIBAInd,neg" NodeType="ChanceNode">
                  <Prob xmi:id="_gtI62eC7EeWlusksbkLFGg" Value="#"/>
                  <Node xmi:id="_gtI62uC7EeWlusksbkLFGg" NameID="Node791" Label="RIBAInd" NodeType="TerminalNode" Node="">
                    <Prob xmi:id="_gtI62-C7EeWlusksbkLFGg" Value="Dp16a"/>
                    <Payoff xmi:id="_gtI63OC7EeWluskscjLFGg" Set="1" Value="CostAHCV+CostRNA+CostRIBA"/>
                    <Payoff xmi:id="_gtI63eC7EeWluskscjLFGg" Set="2" Value="FP"/>
                  </Node>
                  <Node xmi:id="_gtI63uC7EeWluskscjLFGg" NameID="Node792" Label="RIBAneg" NodeType="TerminalNode" Node="">
                    <Prob xmi:id="_gtI63-C7EeWluskscjLFGg" Value="#"/>
                    <Payoff xmi:id="_gtI64OC7EeWluskscjLFGg" Set="1" Value="CostAHCV+CostRNA+CostRIBA"/>
                    <Payoff xmi:id="_gtI64eC7EeWlusksdiLFGg" Set="2" Value="FP"/>
                  </Node>
                </Node>
              </Node>
            </Node>
            <Node xmi:id="_gtI64uC7EeWlusksdiLFGg" NameID="Node793" Label="AVHC&lt;=20" NodeType="ChanceNode">
              <Prob xmi:id="_gtI64-C7EeWlusksdiLFGg" Value="#"/>
              <Node xmi:id="_gtI65OC7EeWlusksdiLFGg" NameID="Node794" Label="RIBA+" NodeType="ChanceNode">
                <Prob xmi:id="_gtI65eC7EeWlusksdiLFGg" Value="Dp17a"/>
                <Node xmi:id="_gtI65uC7EeWlusksehLFGg" NameID="Node795" Label="RNA+" NodeType="TerminalNode" Node="">
                  <Prob xmi:id="_gtI65-C7EeWlusksehLFGg" Value="Dp8"/>
                  <Payoff xmi:id="_gtI66OC7EeWlusksehLFGg" Set="1" Value="CostAHCV+CostRIBA+CostRNA"/>
                  <Payoff xmi:id="_gtI66eC7EeWlusksehLFGg" Set="2" Value="TP"/>
                </Node>
                <Node xmi:id="_gtI66uC7EeWlusksehLFGg" NameID="Node796" Label="RNA-" NodeType="TerminalNode" Node="">
                  <Prob xmi:id="_gtI66-C7EeWlusksfgLFGg" Value="#"/>
                  <Payoff xmi:id="_gtI67OC7EeWlusksfgLFGg" Set="1" Value="CostAHCV+CostRIBA+CostRNA"/>
                  <Payoff xmi:id="_gtI67eC7EeWlusksfgLFGg" Set="2" Value="TP"/>
                </Node>
              </Node>
              <Node xmi:id="_gtI67uC7EeWlusksfgLFGg" NameID="Node797" Label="RIBAInd,neg" NodeType="ChanceNode">
                <Prob xmi:id="_gtI67-C7EeWlusksfgLFGg" Value="#"/>
                <Node xmi:id="_gtI68OC7EeWlusksgfLFGg" NameID="Node798" Label="RIBAInd" NodeType="TerminalNode" Node="">
                  <Prob xmi:id="_gtI68eC7EeWlusksgfLFGg" Value="Dp18a"/>
                  <Payoff xmi:id="_gtI68uC7EeWlusksgfLFGg" Set="1" Value="CostAHCV+CostRIBA"/>
                  <Payoff xmi:id="_gtI68-C7EeWlusksgfLFGg" Set="2" Value="FP"/>
                </Node>
                <Node xmi:id="_gtI69OC7EeWlusksgfLFGg" NameID="Node799" Label="RIBAneg" NodeType="TerminalNode" Node="">
                  <Prob xmi:id="_gtI69eC7EeWlusksheLFGg" Value="#"/>
                  <Payoff xmi:id="_gtI69uC7EeWlusksheLFGg" Set="1" Value="CostAHCV+CostRIBA"/>
                  <Payoff xmi:id="_gtI69-C7EeWlusksheLFGg" Set="2" Value="FP"/>
                </Node>
              </Node>
            </Node>
          </Node>
        </Node>
      </Node>
      <Node xmi:id="_gtI6-OC7EeWlusksheLFGg" NameID="Node230" Label="CDC-USA1" NodeType="ChanceNode">
        <Node xmi:id="_gtI6-eC7EeWlusksheLFGg" NameID="Node497" Label="HCV+" NodeType="ChanceNode">
          <Prob xmi:id="_gtI6-uC7EeWlusksidLFGg" Value="prev"/>
          <Node xmi:id="_gtI6--C7EeWlusksidLFGg" NameID="Node499" Label="TP" NodeType="ChanceNode">
            <Prob xmi:id="_gtI6_OC7EeWlusksidLFGg" Value="PercTP"/>
            <Node xmi:id="_gtI6_eC7EeWlusksidLFGg" NameID="Node232" Label="RNA+" NodeType="TerminalNode" Node="">
              <Prob xmi:id="_gtI6_uC7EeWlusksidLFGg" Value="Dp3"/>
              <Payoff xmi:id="_gtI6_-C7EeWlusksjcLFGg" Set="1" Value="CostAHCV+CostRNA"/>
              <Payoff xmi:id="_gtI7AOC7EeWlusksjcLFGg" Set="2" Value="TP"/>
            </Node>
            <Node xmi:id="_gtI7AeC7EeWlusksjcLFGg" NameID="Node231" Label="RNA-" NodeType="ChanceNode">
              <Prob xmi:id="_gtI7AuC7EeWlusksjcLFGg" Value="#"/>
              <Node xmi:id="_gtI7A-C7EeWlusksjcLFGg" NameID="Node234" Label="RIBA+" NodeType="TerminalNode" Node="">
                <Prob xmi:id="_gtI7BOC7EeWluskskbLFGg" Value="Dp19"/>
                <Payoff xmi:id="_gtI7BeC7EeWluskskbLFGg" Set="1" Value="CostAHCV+CostRNA+CostRIBA"/>
                <Payoff xmi:id="_gtI7BuC7EeWluskskbLFGg" Set="2" Value="TP"/>
              </Node>
              <Node xmi:id="_gtI7B-C7EeWluskskbLFGg" NameID="Node233" Label="RIBAInd,neg" NodeType="ChanceNode">
                <Prob xmi:id="_gtI7COC7EeWluskskbLFGg" Value="#"/>
                <Node xmi:id="_gtI7CeC7EeWluskslaLFGg" NameID="Node236" Label="RIBAInd" NodeType="TerminalNode" Node="">
                  <Prob xmi:id="_gtI7CuC7EeWluskslaLFGg" Value="Dp20"/>
                  <Payoff xmi:id="_gtI7C-C7EeWluskslaLFGg" Set="1" Value="CostAHCV+CostRNA+CostRIBA"/>
                  <Payoff xmi:id="_gtI7DOC7EeWluskslaLFGg" Set="2" Value="FP"/>
                </Node>
                <Node xmi:id="_gtI7DeC7EeWluskslaLFGg" NameID="Node235" Label="RIBAneg" NodeType="TerminalNode" Node="">
                  <Prob xmi:id="_gtI7DuC7EeWlusksmZLFGg" Value="#"/>
                  <Payoff xmi:id="_gtI7D-C7EeWlusksmZLFGg" Set="1" Value="CostAHCV+CostRNA+CostRIBA"/>
                  <Payoff xmi:id="_gtI7EOC7EeWlusksmZLFGg" Set="2" Value="FP"/>
                </Node>
              </Node>
            </Node>
          </Node>
          <Node xmi:id="_gtI7EeC7EeWlusksmZLFGg" NameID="Node501" Label="FP" NodeType="ChanceNode">
            <Prob xmi:id="_gtI7EuC7EeWlusksmZLFGg" Value="#"/>
            <Node xmi:id="_gtI7E-C7EeWlusksnYLFGg" NameID="Node508" Label="RNA+" NodeType="TerminalNode" Node="">
              <Prob xmi:id="_gtI7FOC7EeWlusksnYLFGg" Value="Dp8"/>
              <Payoff xmi:id="_gtI7FeC7EeWlusksnYLFGg" Set="1" Value="CostAHCV+CostRNA"/>
              <Payoff xmi:id="_gtI7FuC7EeWlusksnYLFGg" Set="2" Value="TP"/>
            </Node>
            <Node xmi:id="_gtI7F-C7EeWlusksnYLFGg" NameID="Node503" Label="RNA-" NodeType="ChanceNode">
              <Prob xmi:id="_gtI7GOC7EeWlusksoXLFGg" Value="#"/>
              <Node xmi:id="_gtI7GeC7EeWlusksoXLFGg" NameID="Node504" Label="RIBA+" NodeType="TerminalNode" Node="">
                <Prob xmi:id="_gtI7GuC7EeWlusksoXLFGg" Value="Dp19a"/>
                <Payoff xmi:id="_gtI7G-C7EeWlusksoXLFGg" Set="1" Value="CostAHCV+CostRNA+CostRIBA"/>
                <Payoff xmi:id="_gtI7HOC7EeWlusksoXLFGg" Set="2" Value="TP"/>
              </Node>
              <Node xmi:id="_gtI7HeC7EeWluskspWLFGg" NameID="Node505" Label="RIBAInd,neg" NodeType="ChanceNode">
                <Prob xmi:id="_gtI7HuC7EeWluskspWLFGg" Value="#"/>
                <Node xmi:id="_gtI7H-C7EeWluskspWLFGg" NameID="Node506" Label="RIBAInd" NodeType="TerminalNode" Node="">
                  <Prob xmi:id="_gtI7IOC7EeWluskspWLFGg" Value="Dp20a"/>
                  <Payoff xmi:id="_gtI7IeC7EeWluskspWLFGg" Set="1" Value="CostAHCV+CostRNA+CostRIBA"/>
                  <Payoff xmi:id="_gtI7IuC7EeWlusksqVLFGg" Set="2" Value="FP"/>
                </Node>
                <Node xmi:id="_gtI7I-C7EeWlusksqVLFGg" NameID="Node507" Label="RIBAneg" NodeType="TerminalNode" Node="">
                  <Prob xmi:id="_gtI7JOC7EeWlusksqVLFGg" Value="#"/>
                  <Payoff xmi:id="_gtI7JeC7EeWlusksqVLFGg" Set="1" Value="CostAHCV+CostRNA+CostRIBA"/>
                  <Payoff xmi:id="_gtI7JuC7EeWlusksqVLFGg" Set="2" Value="FP"/>
                </Node>
              </Node>
            </Node>
          </Node>
        </Node>
        <Node xmi:id="_gtI7J-C7EeWlusksrULFGg" NameID="Node502" Label="HCV-" NodeType="ChanceNode">
          <Prob xmi:id="_gtI7KOC7EeWlusksrULFGg" Value="#"/>
          <Node xmi:id="_gtI7KeC7EeWlusksrULFGg" NameID="Node800" Label="TP" NodeType="ChanceNode">
            <Prob xmi:id="_gtI7KuC7EeWlusksrULFGg" Value="PercTP"/>
            <Node xmi:id="_gtI7K-C7EeWlusksrULFGg" NameID="Node801" Label="RNA+" NodeType="TerminalNode" Node="">
              <Prob xmi:id="_gtI7LOC7EeWluskssTLFGg" Value="Dp3"/>
              <Payoff xmi:id="_gtI7LeC7EeWluskssTLFGg" Set="1" Value="CostAHCV+CostRNA"/>
              <Payoff xmi:id="_gtI7LuC7EeWluskssTLFGg" Set="2" Value="TP"/>
            </Node>
            <Node xmi:id="_gtI7L-C7EeWluskssTLFGg" NameID="Node802" Label="RNA-" NodeType="ChanceNode">
              <Prob xmi:id="_gtI7MOC7EeWluskssTLFGg" Value="#"/>
              <Node xmi:id="_gtI7MeC7EeWluskstSLFGg" NameID="Node803" Label="RIBA+" NodeType="TerminalNode" Node="">
                <Prob xmi:id="_gtI7MuC7EeWluskstSLFGg" Value="Dp19"/>
                <Payoff xmi:id="_gtI7M-C7EeWluskstSLFGg" Set="1" Value="CostAHCV+CostRNA+CostRIBA"/>
                <Payoff xmi:id="_gtI7NOC7EeWluskstSLFGg" Set="2" Value="TP"/>
              </Node>
              <Node xmi:id="_gtI7NeC7EeWluskstSLFGg" NameID="Node804" Label="RIBAInd,neg" NodeType="ChanceNode">
                <Prob xmi:id="_gtI7NuC7EeWlusksuRLFGg" Value="#"/>
                <Node xmi:id="_gtI7N-C7EeWlusksuRLFGg" NameID="Node805" Label="RIBAInd" NodeType="TerminalNode" Node="">
                  <Prob xmi:id="_gtI7OOC7EeWlusksuRLFGg" Value="Dp20"/>
                  <Payoff xmi:id="_gtI7OeC7EeWlusksuRLFGg" Set="1" Value="CostAHCV+CostRNA+CostRIBA"/>
                  <Payoff xmi:id="_gtI7OuC7EeWlusksuRLFGg" Set="2" Value="FP"/>
                </Node>
                <Node xmi:id="_gtI7O-C7EeWlusksvQLFGg" NameID="Node806" Label="RIBAneg" NodeType="TerminalNode" Node="">
                  <Prob xmi:id="_gtI7POC7EeWlusksvQLFGg" Value="#"/>
                  <Payoff xmi:id="_gtI7PeC7EeWlusksvQLFGg" Set="1" Value="CostAHCV+CostRNA+CostRIBA"/>
                  <Payoff xmi:id="_gtI7PuC7EeWlusksvQLFGg" Set="2" Value="FP"/>
                </Node>
              </Node>
            </Node>
          </Node>
          <Node xmi:id="_gtI7P-C7EeWlusksvQLFGg" NameID="Node807" Label="FP" NodeType="ChanceNode">
            <Prob xmi:id="_gtI7QOC7EeWluskswPLFGg" Value="#"/>
            <Node xmi:id="_gtI7QeC7EeWluskswPLFGg" NameID="Node808" Label="RNA+" NodeType="TerminalNode" Node="">
              <Prob xmi:id="_gtI7QuC7EeWluskswPLFGg" Value="Dp8"/>
              <Payoff xmi:id="_gtI7Q-C7EeWluskswPLFGg" Set="1" Value="CostAHCV+CostRNA"/>
              <Payoff xmi:id="_gtI7ROC7EeWluskswPLFGg" Set="2" Value="TP"/>
            </Node>
            <Node xmi:id="_gtI7ReC7EeWlusksxOLFGg" NameID="Node809" Label="RNA-" NodeType="ChanceNode">
              <Prob xmi:id="_gtI7RuC7EeWlusksxOLFGg" Value="#"/>
              <Node xmi:id="_gtI7R-C7EeWlusksxOLFGg" NameID="Node810" Label="RIBA+" NodeType="TerminalNode" Node="">
                <Prob xmi:id="_gtI7SOC7EeWlusksxOLFGg" Value="Dp19a"/>
                <Payoff xmi:id="_gtI7SeC7EeWlusksxOLFGg" Set="1" Value="CostAHCV+CostRNA+CostRIBA"/>
                <Payoff xmi:id="_gtI7SuC7EeWlusksyNLFGg" Set="2" Value="TP"/>
              </Node>
              <Node xmi:id="_gtI7S-C7EeWlusksyNLFGg" NameID="Node811" Label="RIBAInd,neg" NodeType="ChanceNode">
                <Prob xmi:id="_gtI7TOC7EeWlusksyNLFGg" Value="#"/>
                <Node xmi:id="_gtI7TeC7EeWlusksyNLFGg" NameID="Node812" Label="RIBAInd" NodeType="TerminalNode" Node="">
                  <Prob xmi:id="_gtI7TuC7EeWlusksyNLFGg" Value="Dp20a"/>
                  <Payoff xmi:id="_gtI7T-C7EeWluskszMLFGg" Set="1" Value="CostAHCV+CostRNA+CostRIBA"/>
                  <Payoff xmi:id="_gtI7UOC7EeWluskszMLFGg" Set="2" Value="FP"/>
                </Node>
                <Node xmi:id="_gtI7UeC7EeWluskszMLFGg" NameID="Node813" Label="RIBAneg" NodeType="TerminalNode" Node="">
                  <Prob xmi:id="_gtI7UuC7EeWluskszMLFGg" Value="#"/>
                  <Payoff xmi:id="_gtI7U-C7EeWluskszMLFGg" Set="1" Value="CostAHCV+CostRNA+CostRIBA"/>
                  <Payoff xmi:id="_gtI7VOC7EeWlusks0LLFGg" Set="2" Value="FP"/>
                </Node>
              </Node>
            </Node>
          </Node>
        </Node>
      </Node>
      <Node xmi:id="_gtI7VeC7EeWlusks0LLFGg" NameID="Node516" Label="CDC-USA2" NodeType="ChanceNode">
        <Node xmi:id="_gtI7VuC7EeWlusks0LLFGg" NameID="Node518" Label="HCV+" NodeType="ChanceNode">
          <Prob xmi:id="_gtI7V-C7EeWlusks0LLFGg" Value="prev"/>
          <Node xmi:id="_gtI7WOC7EeWlusks0LLFGg" NameID="Node520" Label="TP" NodeType="ChanceNode">
            <Prob xmi:id="_gtI7WeC7EeWlusks1KLFGg" Value="PercTP"/>
            <Node xmi:id="_gtI7WuC7EeWlusks1KLFGg" NameID="Node526" Label="RIBA+" NodeType="ChanceNode">
              <Prob xmi:id="_gtI7W-C7EeWlusks1KLFGg" Value="Dp19"/>
              <Node xmi:id="_gtI7XOC7EeWlusks1KLFGg" NameID="Node527" Label="RNA+" NodeType="TerminalNode" Node="">
                <Prob xmi:id="_gtI7XeC7EeWlusks1KLFGg" Value="Dp3"/>
                <Payoff xmi:id="_gtI7XuC7EeWlusks2JLFGg" Set="1" Value="CostAHCV+CostRIBA+CostRNA"/>
                <Payoff xmi:id="_gtI7X-C7EeWlusks2JLFGg" Set="2" Value="TP"/>
              </Node>
              <Node xmi:id="_gtI7YOC7EeWlusks2JLFGg" NameID="Node528" Label="RNA-" NodeType="TerminalNode" Node="">
                <Prob xmi:id="_gtI7YeC7EeWlusks2JLFGg" Value="#"/>
                <Payoff xmi:id="_gtI7YuC7EeWlusks2JLFGg" Set="1" Value="CostAHCV+CostRIBA+CostRNA"/>
                <Payoff xmi:id="_gtI7Y-C7EeWlusks3ILFGg" Set="2" Value="TP"/>
              </Node>
            </Node>
            <Node xmi:id="_gtI7ZOC7EeWlusks3ILFGg" NameID="Node521" Label="RIBAInd neg" NodeType="ChanceNode">
              <Prob xmi:id="_gtI7ZeC7EeWlusks3ILFGg" Value="#"/>
              <Node xmi:id="_gtI7ZuC7EeWlusks3ILFGg" NameID="Node522" Label="RIBAInd" NodeType="TerminalNode" Node="">
                <Prob xmi:id="_gtI7Z-C7EeWlusks3ILFGg" Value="Dp20"/>
                <Payoff xmi:id="_gtI7aOC7EeWlusks4HLFGg" Set="1" Value="CostAHCV+CostRIBA"/>
                <Payoff xmi:id="_gtI7aeC7EeWlusks4HLFGg" Set="2" Value="FP"/>
              </Node>
              <Node xmi:id="_gtI7auC7EeWlusks4HLFGg" NameID="Node525" Label="RIBAneg" NodeType="TerminalNode" Node="">
                <Prob xmi:id="_gtI7a-C7EeWlusks4HLFGg" Value="#"/>
                <Payoff xmi:id="_gtI7bOC7EeWlusks4HLFGg" Set="1" Value="CostAHCV+CostRIBA"/>
                <Payoff xmi:id="_gtI7beC7EeWlusks5GLFGg" Set="2" Value="FP"/>
              </Node>
            </Node>
          </Node>
          <Node xmi:id="_gtI7buC7EeWlusks5GLFGg" NameID="Node519" Label="FP" NodeType="ChanceNode">
            <Prob xmi:id="_gtI7b-C7EeWlusks5GLFGg" Value="#"/>
            <Node xmi:id="_gtI7cOC7EeWlusks5GLFGg" NameID="Node534" Label="RIBA+" NodeType="ChanceNode">
              <Prob xmi:id="_gtI7ceC7EeWlusks5GLFGg" Value="Dp19a"/>
              <Node xmi:id="_gtI7cuC7EeWlusks6FLFGg" NameID="Node535" Label="RNA+" NodeType="TerminalNode" Node="">
                <Prob xmi:id="_gtI7c-C7EeWlusks6FLFGg" Value="Dp8"/>
                <Payoff xmi:id="_gtI7dOC7EeWlusks6FLFGg" Set="1" Value="CostAHCV+CostRIBA+CostRNA"/>
                <Payoff xmi:id="_gtI7deC7EeWlusks6FLFGg" Set="2" Value="TP"/>
              </Node>
              <Node xmi:id="_gtI7duC7EeWlusks6FLFGg" NameID="Node536" Label="RNA-" NodeType="TerminalNode" Node="">
                <Prob xmi:id="_gtI7d-C7EeWlusks7ELFGg" Value="#"/>
                <Payoff xmi:id="_gtI7eOC7EeWlusks7ELFGg" Set="1" Value="CostAHCV+CostRIBA+CostRNA"/>
                <Payoff xmi:id="_gtI7eeC7EeWlusks7ELFGg" Set="2" Value="TP"/>
              </Node>
            </Node>
            <Node xmi:id="_gtI7euC7EeWlusks7ELFGg" NameID="Node529" Label="RIBAInd neg" NodeType="ChanceNode">
              <Prob xmi:id="_gtI7e-C7EeWlusks7ELFGg" Value="#"/>
              <Node xmi:id="_gtI7fOC7EeWlusks8DLFGg" NameID="Node530" Label="RIBAInd" NodeType="TerminalNode" Node="">
                <Prob xmi:id="_gtI7feC7EeWlusks8DLFGg" Value="Dp20a"/>
                <Payoff xmi:id="_gtI7fuC7EeWlusks8DLFGg" Set="1" Value="CostAHCV+CostRIBA"/>
                <Payoff xmi:id="_gtI7f-C7EeWlusks8DLFGg" Set="2" Value="FP"/>
              </Node>
              <Node xmi:id="_gtI7gOC7EeWlusks8DLFGg" NameID="Node533" Label="RIBAneg" NodeType="TerminalNode" Node="">
                <Prob xmi:id="_gtI7geC7EeWlusks9CLFGg" Value="#"/>
                <Payoff xmi:id="_gtI7guC7EeWlusks9CLFGg" Set="1" Value="CostAHCV+CostRIBA"/>
                <Payoff xmi:id="_gtI7g-C7EeWlusks9CLFGg" Set="2" Value="FP"/>
              </Node>
            </Node>
          </Node>
        </Node>
        <Node xmi:id="_gtI7hOC7EeWlusks9CLFGg" NameID="Node517" Label="HCV-" NodeType="ChanceNode">
          <Prob xmi:id="_gtI7heC7EeWlusks9CLFGg" Value="#"/>
          <Node xmi:id="_gtI7huC7EeWlusks-BLFGg" NameID="Node821" Label="TP" NodeType="ChanceNode">
            <Prob xmi:id="_gtI7h-C7EeWlusks-BLFGg" Value="PercTP"/>
            <Node xmi:id="_gtI7iOC7EeWlusks-BLFGg" NameID="Node822" Label="RIBA+" NodeType="ChanceNode">
              <Prob xmi:id="_gtI7ieC7EeWlusks-BLFGg" Value="Dp19"/>
              <Node xmi:id="_gtI7iuC7EeWlusks-BLFGg" NameID="Node823" Label="RNA+" NodeType="TerminalNode" Node="">
                <Prob xmi:id="_gtI7i-C7EeWlusks_ALFGg" Value="Dp3"/>
                <Payoff xmi:id="_gtJhwOC7EeWlusks_ALFGg" Set="1" Value="CostAHCV+CostRIBA+CostRNA"/>
                <Payoff xmi:id="_gtJhweC7EeWlusks_ALFGg" Set="2" Value="TP"/>
              </Node>
              <Node xmi:id="_gtJhwuC7EeWlusks_ALFGg" NameID="Node824" Label="RNA-" NodeType="TerminalNode" Node="">
                <Prob xmi:id="_gtJhw-C7EeWlusks_ALFGg" Value="#"/>
                <Payoff xmi:id="_gtJhxOC7EeWlusksA_LFGg" Set="1" Value="CostAHCV+CostRIBA+CostRNA"/>
                <Payoff xmi:id="_gtJhxeC7EeWlusksA_LFGg" Set="2" Value="TP"/>
              </Node>
            </Node>
            <Node xmi:id="_gtJhxuC7EeWlusksA_LFGg" NameID="Node825" Label="RIBAInd neg" NodeType="ChanceNode">
              <Prob xmi:id="_gtJhx-C7EeWlusksA_LFGg" Value="#"/>
              <Node xmi:id="_gtJhyOC7EeWlusksA_LFGg" NameID="Node826" Label="RIBAInd" NodeType="TerminalNode" Node="">
                <Prob xmi:id="_gtJhyeC7EeWlusksB-LFGg" Value="Dp20"/>
                <Payoff xmi:id="_gtJhyuC7EeWlusksB-LFGg" Set="1" Value="CostAHCV+CostRIBA"/>
                <Payoff xmi:id="_gtJhy-C7EeWlusksB-LFGg" Set="2" Value="FP"/>
              </Node>
              <Node xmi:id="_gtJhzOC7EeWlusksB-LFGg" NameID="Node827" Label="RIBAneg" NodeType="TerminalNode" Node="">
                <Prob xmi:id="_gtJhzeC7EeWlusksB-LFGg" Value="#"/>
                <Payoff xmi:id="_gtJhzuC7EeWlusksC9LFGg" Set="1" Value="CostAHCV+CostRIBA"/>
                <Payoff xmi:id="_gtJhz-C7EeWlusksC9LFGg" Set="2" Value="FP"/>
              </Node>
            </Node>
          </Node>
          <Node xmi:id="_gtJh0OC7EeWlusksC9LFGg" NameID="Node814" Label="FP" NodeType="ChanceNode">
            <Prob xmi:id="_gtJh0eC7EeWlusksC9LFGg" Value="#"/>
            <Node xmi:id="_gtJh0uC7EeWlusksC9LFGg" NameID="Node815" Label="RIBA+" NodeType="ChanceNode">
              <Prob xmi:id="_gtJh0-C7EeWlusksD8LFGg" Value="Dp19a"/>
              <Node xmi:id="_gtJh1OC7EeWlusksD8LFGg" NameID="Node816" Label="RNA+" NodeType="TerminalNode" Node="">
                <Prob xmi:id="_gtJh1eC7EeWlusksD8LFGg" Value="Dp8"/>
                <Payoff xmi:id="_gtJh1uC7EeWlusksD8LFGg" Set="1" Value="CostAHCV+CostRIBA+CostRNA"/>
                <Payoff xmi:id="_gtJh1-C7EeWlusksD8LFGg" Set="2" Value="TP"/>
              </Node>
              <Node xmi:id="_gtJh2OC7EeWlusksE7LFGg" NameID="Node817" Label="RNA-" NodeType="TerminalNode" Node="">
                <Prob xmi:id="_gtJh2eC7EeWlusksE7LFGg" Value="#"/>
                <Payoff xmi:id="_gtJh2uC7EeWlusksE7LFGg" Set="1" Value="CostAHCV+CostRIBA+CostRNA"/>
                <Payoff xmi:id="_gtJh2-C7EeWlusksE7LFGg" Set="2" Value="TP"/>
              </Node>
            </Node>
            <Node xmi:id="_gtJh3OC7EeWlusksE7LFGg" NameID="Node818" Label="RIBAInd neg" NodeType="ChanceNode">
              <Prob xmi:id="_gtJh3eC7EeWlusksF6LFGg" Value="#"/>
              <Node xmi:id="_gtJh3uC7EeWlusksF6LFGg" NameID="Node819" Label="RIBAInd" NodeType="TerminalNode" Node="">
                <Prob xmi:id="_gtJh3-C7EeWlusksF6LFGg" Value="Dp20a"/>
                <Payoff xmi:id="_gtJh4OC7EeWlusksF6LFGg" Set="1" Value="CostAHCV+CostRIBA"/>
                <Payoff xmi:id="_gtJh4eC7EeWlusksF6LFGg" Set="2" Value="FP"/>
              </Node>
              <Node xmi:id="_gtJh4uC7EeWlusksG5LFGg" NameID="Node820" Label="RIBAneg" NodeType="TerminalNode" Node="">
                <Prob xmi:id="_gtJh4-C7EeWlusksG5LFGg" Value="#"/>
                <Payoff xmi:id="_gtJh5OC7EeWlusksG5LFGg" Set="1" Value="CostAHCV+CostRIBA"/>
                <Payoff xmi:id="_gtJh5eC7EeWlusksG5LFGg" Set="2" Value="FP"/>
              </Node>
            </Node>
          </Node>
        </Node>
      </Node>
      <Node xmi:id="_gtJh5uC7EeWlusksG5LFGg" NameID="Node546" Label="CDC-USA3" NodeType="ChanceNode">
        <Node xmi:id="_gtJh5-C7EeWlusksH4LFGg" NameID="Node548" Label="HCV+" NodeType="ChanceNode">
          <Prob xmi:id="_gtJh6OC7EeWlusksH4LFGg" Value="prev"/>
          <Node xmi:id="_gtJh6eC7EeWlusksH4LFGg" NameID="Node550" Label="TP" NodeType="ChanceNode">
            <Prob xmi:id="_gtJh6uC7EeWlusksH4LFGg" Value="PercTP"/>
            <Node xmi:id="_gtJh6-C7EeWlusksH4LFGg" NameID="Node560" Label="H>8" NodeType="ChanceNode">
              <Prob xmi:id="_gtJh7OC7EeWlusksI3LFGg" Value="Dp21"/>
              <Node xmi:id="_gtJh7eC7EeWlusksI3LFGg" NameID="Node561" Label="RNA+" NodeType="TerminalNode" Node="">
                <Prob xmi:id="_gtJh7uC7EeWlusksI3LFGg" Value="Dp3"/>
                <Payoff xmi:id="_gtJh7-C7EeWlusksI3LFGg" Set="1" Value="CostAHCV+CostRNA"/>
                <Payoff xmi:id="_gtJh8OC7EeWlusksI3LFGg" Set="2" Value="TP"/>
              </Node>
              <Node xmi:id="_gtJh8eC7EeWlusksJ2LFGg" NameID="Node562" Label="RNA-" NodeType="ChanceNode">
                <Prob xmi:id="_gtJh8uC7EeWlusksJ2LFGg" Value="#"/>
                <Node xmi:id="_gtJh8-C7EeWlusksJ2LFGg" NameID="Node563" Label="RIBA+" NodeType="TerminalNode" Node="">
                  <Prob xmi:id="_gtJh9OC7EeWlusksJ2LFGg" Value="Dp23"/>
                  <Payoff xmi:id="_gtJh9eC7EeWlusksJ2LFGg" Set="1" Value="CostAHCV+CostRNA+CostRIBA"/>
                  <Payoff xmi:id="_gtJh9uC7EeWlusksK1LFGg" Set="2" Value="TP"/>
                </Node>
                <Node xmi:id="_gtJh9-C7EeWlusksK1LFGg" NameID="Node564" Label="RIBAInd,neg" NodeType="ChanceNode">
                  <Prob xmi:id="_gtJh-OC7EeWlusksK1LFGg" Value="#"/>
                  <Node xmi:id="_gtJh-eC7EeWlusksK1LFGg" NameID="Node565" Label="RIBAInd" NodeType="TerminalNode" Node="">
                    <Prob xmi:id="_gtJh-uC7EeWlusksK1LFGg" Value="Dp24"/>
                    <Payoff xmi:id="_gtJh--C7EeWlusksL0LFGg" Set="1" Value="CostAHCV+CostRNA+CostRIBA"/>
                    <Payoff xmi:id="_gtJh_OC7EeWlusksL0LFGg" Set="2" Value="FP"/>
                  </Node>
                  <Node xmi:id="_gtJh_eC7EeWlusksL0LFGg" NameID="Node566" Label="RIBAneg" NodeType="TerminalNode" Node="">
                    <Prob xmi:id="_gtJh_uC7EeWlusksL0LFGg" Value="#"/>
                    <Payoff xmi:id="_gtJh_-C7EeWlusksL0LFGg" Set="1" Value="CostAHCV+CostRNA+CostRIBA"/>
                    <Payoff xmi:id="_gtJiAOC7EeWlusksMzLFGg" Set="2" Value="FP"/>
                  </Node>
                </Node>
              </Node>
            </Node>
            <Node xmi:id="_gtJiAeC7EeWlusksMzLFGg" NameID="Node551" Label="H&lt;=8" NodeType="ChanceNode">
              <Prob xmi:id="_gtJiAuC7EeWlusksMzLFGg" Value="#"/>
              <Node xmi:id="_gtJiA-C7EeWlusksMzLFGg" NameID="Node552" Label="RIBA+" NodeType="ChanceNode">
                <Prob xmi:id="_gtJiBOC7EeWlusksMzLFGg" Value="Dp25"/>
                <Node xmi:id="_gtJiBeC7EeWlusksNyLFGg" NameID="Node553" Label="RNA+" NodeType="TerminalNode" Node="">
                  <Prob xmi:id="_gtJiBuC7EeWlusksNyLFGg" Value="Dp3"/>
                  <Payoff xmi:id="_gtJiB-C7EeWlusksNyLFGg" Set="1" Value="CostAHCV+CostRIBA+CostRNA"/>
                  <Payoff xmi:id="_gtJiCOC7EeWlusksNyLFGg" Set="2" Value="TP"/>
                </Node>
                <Node xmi:id="_gtJiCeC7EeWlusksNyLFGg" NameID="Node554" Label="RNA-" NodeType="TerminalNode" Node="">
                  <Prob xmi:id="_gtJiCuC7EeWlusksOxLFGg" Value="#"/>
                  <Payoff xmi:id="_gtJiC-C7EeWlusksOxLFGg" Set="1" Value="CostAHCV+CostRIBA+CostRNA"/>
                  <Payoff xmi:id="_gtJiDOC7EeWlusksOxLFGg" Set="2" Value="TP"/>
                </Node>
              </Node>
              <Node xmi:id="_gtJiDeC7EeWlusksOxLFGg" NameID="Node555" Label="RIBAInd,neg" NodeType="ChanceNode">
                <Prob xmi:id="_gtJiDuC7EeWlusksOxLFGg" Value="#"/>
                <Node xmi:id="_gtJiD-C7EeWlusksPwLFGg" NameID="Node556" Label="RIBAInd" NodeType="TerminalNode" Node="">
                  <Prob xmi:id="_gtJiEOC7EeWlusksPwLFGg" Value="Dp26"/>
                  <Payoff xmi:id="_gtJiEeC7EeWlusksPwLFGg" Set="1" Value="CostAHCV+CostRIBA"/>
                  <Payoff xmi:id="_gtJiEuC7EeWlusksPwLFGg" Set="2" Value="FP"/>
                </Node>
                <Node xmi:id="_gtJiE-C7EeWlusksPwLFGg" NameID="Node559" Label="RIBA-" NodeType="TerminalNode" Node="">
                  <Prob xmi:id="_gtJiFOC7EeWlusksQvLFGg" Value="#"/>
                  <Payoff xmi:id="_gtJiFeC7EeWlusksQvLFGg" Set="1" Value="CostAHCV+CostRIBA"/>
                  <Payoff xmi:id="_gtJiFuC7EeWlusksQvLFGg" Set="2" Value="FP"/>
                </Node>
              </Node>
            </Node>
          </Node>
          <Node xmi:id="_gtJiF-C7EeWlusksQvLFGg" NameID="Node549" Label="FP" NodeType="ChanceNode">
            <Prob xmi:id="_gtJiGOC7EeWlusksQvLFGg" Value="#"/>
            <Node xmi:id="_gtJiGeC7EeWlusksRuLFGg" NameID="Node576" Label="H>8" NodeType="ChanceNode">
              <Prob xmi:id="_gtJiGuC7EeWlusksRuLFGg" Value="Dp21a"/>
              <Node xmi:id="_gtJiG-C7EeWlusksRuLFGg" NameID="Node577" Label="RNA+" NodeType="TerminalNode" Node="">
                <Prob xmi:id="_gtJiHOC7EeWlusksRuLFGg" Value="Dp8"/>
                <Payoff xmi:id="_gtJiHeC7EeWlusksRuLFGg" Set="1" Value="CostAHCV+CostRNA"/>
                <Payoff xmi:id="_gtJiHuC7EeWlusksStLFGg" Set="2" Value="TP"/>
              </Node>
              <Node xmi:id="_gtJiH-C7EeWlusksStLFGg" NameID="Node578" Label="RNA-" NodeType="ChanceNode">
                <Prob xmi:id="_gtJiIOC7EeWlusksStLFGg" Value="#"/>
                <Node xmi:id="_gtJiIeC7EeWlusksStLFGg" NameID="Node579" Label="RIBA+" NodeType="TerminalNode" Node="">
                  <Prob xmi:id="_gtJiIuC7EeWlusksStLFGg" Value="Dp23a"/>
                  <Payoff xmi:id="_gtJiI-C7EeWlusksTsLFGg" Set="1" Value="CostAHCV+CostRNA+CostRIBA"/>
                  <Payoff xmi:id="_gtJiJOC7EeWlusksTsLFGg" Set="2" Value="TP"/>
                </Node>
                <Node xmi:id="_gtJiJeC7EeWlusksTsLFGg" NameID="Node580" Label="RIBAInd,neg" NodeType="ChanceNode">
                  <Prob xmi:id="_gtJiJuC7EeWlusksTsLFGg" Value="#"/>
                  <Node xmi:id="_gtJiJ-C7EeWlusksTsLFGg" NameID="Node581" Label="RIBAInd" NodeType="TerminalNode" Node="">
                    <Prob xmi:id="_gtJiKOC7EeWlusksUrLFGg" Value="Dp24a"/>
                    <Payoff xmi:id="_gtJiKeC7EeWlusksUrLFGg" Set="1" Value="CostAHCV+CostRNA+CostRIBA"/>
                    <Payoff xmi:id="_gtJiKuC7EeWlusksUrLFGg" Set="2" Value="FP"/>
                  </Node>
                  <Node xmi:id="_gtJiK-C7EeWlusksUrLFGg" NameID="Node582" Label="RIBAneg" NodeType="TerminalNode" Node="">
                    <Prob xmi:id="_gtJiLOC7EeWlusksUrLFGg" Value="#"/>
                    <Payoff xmi:id="_gtJiLeC7EeWlusksVqLFGg" Set="1" Value="CostAHCV+CostRNA+CostRIBA"/>
                    <Payoff xmi:id="_gtJiLuC7EeWlusksVqLFGg" Set="2" Value="FP"/>
                  </Node>
                </Node>
              </Node>
            </Node>
            <Node xmi:id="_gtJiL-C7EeWlusksVqLFGg" NameID="Node567" Label="H&lt;=8" NodeType="ChanceNode">
              <Prob xmi:id="_gtJiMOC7EeWlusksVqLFGg" Value="#"/>
              <Node xmi:id="_gtJiMeC7EeWlusksVqLFGg" NameID="Node568" Label="RIBA+" NodeType="ChanceNode">
                <Prob xmi:id="_gtJiMuC7EeWlusksWpLFGg" Value="Dp25a"/>
                <Node xmi:id="_gtJiM-C7EeWlusksWpLFGg" NameID="Node569" Label="RNA+" NodeType="TerminalNode" Node="">
                  <Prob xmi:id="_gtJiNOC7EeWlusksWpLFGg" Value="Dp8"/>
                  <Payoff xmi:id="_gtJiNeC7EeWlusksWpLFGg" Set="1" Value="CostAHCV+CostRIBA+CostRNA"/>
                  <Payoff xmi:id="_gtJiNuC7EeWlusksWpLFGg" Set="2" Value="TP"/>
                </Node>
                <Node xmi:id="_gtJiN-C7EeWlusksXoLFGg" NameID="Node570" Label="RNA-" NodeType="TerminalNode" Node="">
                  <Prob xmi:id="_gtJiOOC7EeWlusksXoLFGg" Value="#"/>
                  <Payoff xmi:id="_gtJiOeC7EeWlusksXoLFGg" Set="1" Value="CostAHCV+CostRIBA+CostRNA"/>
                  <Payoff xmi:id="_gtJiOuC7EeWlusksXoLFGg" Set="2" Value="TP"/>
                </Node>
              </Node>
              <Node xmi:id="_gtJiO-C7EeWlusksXoLFGg" NameID="Node571" Label="RIBAInd,neg" NodeType="ChanceNode">
                <Prob xmi:id="_gtJiPOC7EeWlusksYnLFGg" Value="#"/>
                <Node xmi:id="_gtJiPeC7EeWlusksYnLFGg" NameID="Node572" Label="RIBAInd" NodeType="TerminalNode" Node="">
                  <Prob xmi:id="_gtJiPuC7EeWlusksYnLFGg" Value="Dp26a"/>
                  <Payoff xmi:id="_gtJiP-C7EeWlusksYnLFGg" Set="1" Value="CostAHCV+CostRIBA"/>
                  <Payoff xmi:id="_gtJiQOC7EeWlusksYnLFGg" Set="2" Value="FP"/>
                </Node>
                <Node xmi:id="_gtJiQeC7EeWlusksZmLFGg" NameID="Node575" Label="RIBA-" NodeType="TerminalNode" Node="">
                  <Prob xmi:id="_gtJiQuC7EeWlusksZmLFGg" Value="#"/>
                  <Payoff xmi:id="_gtJiQ-C7EeWlusksZmLFGg" Set="1" Value="CostAHCV+CostRIBA"/>
                  <Payoff xmi:id="_gtJiROC7EeWlusksZmLFGg" Set="2" Value="FP"/>
                </Node>
              </Node>
            </Node>
          </Node>
        </Node>
        <Node xmi:id="_gtJiReC7EeWlusksZmLFGg" NameID="Node547" Label="HCV-" NodeType="ChanceNode">
          <Prob xmi:id="_gtJiRuC7EeWlusksalLFGg" Value="#"/>
          <Node xmi:id="_gtJiR-C7EeWlusksalLFGg" NameID="Node843" Label="TP" NodeType="ChanceNode">
            <Prob xmi:id="_gtJiSOC7EeWlusksalLFGg" Value="PercTP"/>
            <Node xmi:id="_gtJiSeC7EeWlusksalLFGg" NameID="Node844" Label="H>8" NodeType="ChanceNode">
              <Prob xmi:id="_gtJiSuC7EeWlusksalLFGg" Value="Dp21"/>
              <Node xmi:id="_gtJiS-C7EeWlusksbkLFGg" NameID="Node845" Label="RNA+" NodeType="TerminalNode" Node="">
                <Prob xmi:id="_gtJiTOC7EeWlusksbkLFGg" Value="Dp3"/>
                <Payoff xmi:id="_gtJiTeC7EeWlusksbkLFGg" Set="1" Value="CostAHCV+CostRNA"/>
                <Payoff xmi:id="_gtJiTuC7EeWlusksbkLFGg" Set="2" Value="TP"/>
              </Node>
              <Node xmi:id="_gtJiT-C7EeWlusksbkLFGg" NameID="Node846" Label="RNA-" NodeType="ChanceNode">
                <Prob xmi:id="_gtJiUOC7EeWluskscjLFGg" Value="#"/>
                <Node xmi:id="_gtJiUeC7EeWluskscjLFGg" NameID="Node847" Label="RIBA+" NodeType="TerminalNode" Node="">
                  <Prob xmi:id="_gtJiUuC7EeWluskscjLFGg" Value="Dp23"/>
                  <Payoff xmi:id="_gtJiU-C7EeWluskscjLFGg" Set="1" Value="CostAHCV+CostRNA+CostRIBA"/>
                  <Payoff xmi:id="_gtJiVOC7EeWluskscjLFGg" Set="2" Value="TP"/>
                </Node>
                <Node xmi:id="_gtJiVeC7EeWlusksdiLFGg" NameID="Node848" Label="RIBAInd,neg" NodeType="ChanceNode">
                  <Prob xmi:id="_gtJiVuC7EeWlusksdiLFGg" Value="#"/>
                  <Node xmi:id="_gtJiV-C7EeWlusksdiLFGg" NameID="Node849" Label="RIBAInd" NodeType="TerminalNode" Node="">
                    <Prob xmi:id="_gtJiWOC7EeWlusksdiLFGg" Value="Dp24"/>
                    <Payoff xmi:id="_gtJiWeC7EeWlusksdiLFGg" Set="1" Value="CostAHCV+CostRNA+CostRIBA"/>
                    <Payoff xmi:id="_gtJiWuC7EeWlusksehLFGg" Set="2" Value="FP"/>
                  </Node>
                  <Node xmi:id="_gtJiW-C7EeWlusksehLFGg" NameID="Node850" Label="RIBAneg" NodeType="TerminalNode" Node="">
                    <Prob xmi:id="_gtJiXOC7EeWlusksehLFGg" Value="#"/>
                    <Payoff xmi:id="_gtJiXeC7EeWlusksehLFGg" Set="1" Value="CostAHCV+CostRNA+CostRIBA"/>
                    <Payoff xmi:id="_gtJiXuC7EeWlusksehLFGg" Set="2" Value="FP"/>
                  </Node>
                </Node>
              </Node>
            </Node>
            <Node xmi:id="_gtJiX-C7EeWlusksfgLFGg" NameID="Node851" Label="H&lt;=8" NodeType="ChanceNode">
              <Prob xmi:id="_gtJiYOC7EeWlusksfgLFGg" Value="#"/>
              <Node xmi:id="_gtJiYeC7EeWlusksfgLFGg" NameID="Node852" Label="RIBA+" NodeType="ChanceNode">
                <Prob xmi:id="_gtJiYuC7EeWlusksfgLFGg" Value="Dp25"/>
                <Node xmi:id="_gtJiY-C7EeWlusksfgLFGg" NameID="Node853" Label="RNA+" NodeType="TerminalNode" Node="">
                  <Prob xmi:id="_gtJiZOC7EeWlusksgfLFGg" Value="Dp3"/>
                  <Payoff xmi:id="_gtJiZeC7EeWlusksgfLFGg" Set="1" Value="CostAHCV+CostRIBA+CostRNA"/>
                  <Payoff xmi:id="_gtJiZuC7EeWlusksgfLFGg" Set="2" Value="TP"/>
                </Node>
                <Node xmi:id="_gtJiZ-C7EeWlusksgfLFGg" NameID="Node854" Label="RNA-" NodeType="TerminalNode" Node="">
                  <Prob xmi:id="_gtJiaOC7EeWlusksgfLFGg" Value="#"/>
                  <Payoff xmi:id="_gtJiaeC7EeWlusksheLFGg" Set="1" Value="CostAHCV+CostRIBA+CostRNA"/>
                  <Payoff xmi:id="_gtJiauC7EeWlusksheLFGg" Set="2" Value="TP"/>
                </Node>
              </Node>
              <Node xmi:id="_gtJia-C7EeWlusksheLFGg" NameID="Node855" Label="RIBAInd,neg" NodeType="ChanceNode">
                <Prob xmi:id="_gtJibOC7EeWlusksheLFGg" Value="#"/>
                <Node xmi:id="_gtJibeC7EeWlusksheLFGg" NameID="Node856" Label="RIBAInd" NodeType="TerminalNode" Node="">
                  <Prob xmi:id="_gtJibuC7EeWlusksidLFGg" Value="Dp26"/>
                  <Payoff xmi:id="_gtJib-C7EeWlusksidLFGg" Set="1" Value="CostAHCV+CostRIBA"/>
                  <Payoff xmi:id="_gtJicOC7EeWlusksidLFGg" Set="2" Value="FP"/>
                </Node>
                <Node xmi:id="_gtJiceC7EeWlusksidLFGg" NameID="Node857" Label="RIBA-" NodeType="TerminalNode" Node="">
                  <Prob xmi:id="_gtJicuC7EeWlusksidLFGg" Value="#"/>
                  <Payoff xmi:id="_gtJic-C7EeWlusksjcLFGg" Set="1" Value="CostAHCV+CostRIBA"/>
                  <Payoff xmi:id="_gtJidOC7EeWlusksjcLFGg" Set="2" Value="FP"/>
                </Node>
              </Node>
            </Node>
          </Node>
          <Node xmi:id="_gtJideC7EeWlusksjcLFGg" NameID="Node828" Label="FP" NodeType="ChanceNode">
            <Prob xmi:id="_gtJiduC7EeWlusksjcLFGg" Value="#"/>
            <Node xmi:id="_gtJid-C7EeWlusksjcLFGg" NameID="Node829" Label="H>8" NodeType="ChanceNode">
              <Prob xmi:id="_gtJieOC7EeWluskskbLFGg" Value="Dp21a"/>
              <Node xmi:id="_gtJieeC7EeWluskskbLFGg" NameID="Node830" Label="RNA+" NodeType="TerminalNode" Node="">
                <Prob xmi:id="_gtJieuC7EeWluskskbLFGg" Value="Dp8"/>
                <Payoff xmi:id="_gtJie-C7EeWluskskbLFGg" Set="1" Value="CostAHCV+CostRNA"/>
                <Payoff xmi:id="_gtJifOC7EeWluskskbLFGg" Set="2" Value="TP"/>
              </Node>
              <Node xmi:id="_gtJifeC7EeWluskslaLFGg" NameID="Node831" Label="RNA-" NodeType="ChanceNode">
                <Prob xmi:id="_gtJifuC7EeWluskslaLFGg" Value="#"/>
                <Node xmi:id="_gtJif-C7EeWluskslaLFGg" NameID="Node832" Label="RIBA+" NodeType="TerminalNode" Node="">
                  <Prob xmi:id="_gtJigOC7EeWluskslaLFGg" Value="Dp23a"/>
                  <Payoff xmi:id="_gtJigeC7EeWluskslaLFGg" Set="1" Value="CostAHCV+CostRNA+CostRIBA"/>
                  <Payoff xmi:id="_gtJiguC7EeWlusksmZLFGg" Set="2" Value="TP"/>
                </Node>
                <Node xmi:id="_gtJig-C7EeWlusksmZLFGg" NameID="Node833" Label="RIBAInd,neg" NodeType="ChanceNode">
                  <Prob xmi:id="_gtJihOC7EeWlusksmZLFGg" Value="#"/>
                  <Node xmi:id="_gtJiheC7EeWlusksmZLFGg" NameID="Node834" Label="RIBAInd" NodeType="TerminalNode" Node="">
                    <Prob xmi:id="_gtJihuC7EeWlusksmZLFGg" Value="Dp24a"/>
                    <Payoff xmi:id="_gtJih-C7EeWlusksnYLFGg" Set="1" Value="CostAHCV+CostRNA+CostRIBA"/>
                    <Payoff xmi:id="_gtJiiOC7EeWlusksnYLFGg" Set="2" Value="FP"/>
                  </Node>
                  <Node xmi:id="_gtJiieC7EeWlusksnYLFGg" NameID="Node835" Label="RIBAneg" NodeType="TerminalNode" Node="">
                    <Prob xmi:id="_gtJiiuC7EeWlusksnYLFGg" Value="#"/>
                    <Payoff xmi:id="_gtJii-C7EeWlusksnYLFGg" Set="1" Value="CostAHCV+CostRNA+CostRIBA"/>
                    <Payoff xmi:id="_gtJijOC7EeWlusksoXLFGg" Set="2" Value="FP"/>
                  </Node>
                </Node>
              </Node>
            </Node>
            <Node xmi:id="_gtJijeC7EeWlusksoXLFGg" NameID="Node836" Label="H&lt;=8" NodeType="ChanceNode">
              <Prob xmi:id="_gtJijuC7EeWlusksoXLFGg" Value="#"/>
              <Node xmi:id="_gtKI0OC7EeWlusksoXLFGg" NameID="Node837" Label="RIBA+" NodeType="ChanceNode">
                <Prob xmi:id="_gtKI0eC7EeWlusksoXLFGg" Value="Dp25a"/>
                <Node xmi:id="_gtKI0uC7EeWluskspWLFGg" NameID="Node838" Label="RNA+" NodeType="TerminalNode" Node="">
                  <Prob xmi:id="_gtKI0-C7EeWluskspWLFGg" Value="Dp8"/>
                  <Payoff xmi:id="_gtKI1OC7EeWluskspWLFGg" Set="1" Value="CostAHCV+CostRIBA+CostRNA"/>
                  <Payoff xmi:id="_gtKI1eC7EeWluskspWLFGg" Set="2" Value="TP"/>
                </Node>
                <Node xmi:id="_gtKI1uC7EeWluskspWLFGg" NameID="Node839" Label="RNA-" NodeType="TerminalNode" Node="">
                  <Prob xmi:id="_gtKI1-C7EeWlusksqVLFGg" Value="#"/>
                  <Payoff xmi:id="_gtKI2OC7EeWlusksqVLFGg" Set="1" Value="CostAHCV+CostRIBA+CostRNA"/>
                  <Payoff xmi:id="_gtKI2eC7EeWlusksqVLFGg" Set="2" Value="TP"/>
                </Node>
              </Node>
              <Node xmi:id="_gtKI2uC7EeWlusksqVLFGg" NameID="Node840" Label="RIBAInd,neg" NodeType="ChanceNode">
                <Prob xmi:id="_gtKI2-C7EeWlusksqVLFGg" Value="#"/>
                <Node xmi:id="_gtKI3OC7EeWlusksrULFGg" NameID="Node841" Label="RIBAInd" NodeType="TerminalNode" Node="">
                  <Prob xmi:id="_gtKI3eC7EeWlusksrULFGg" Value="Dp26a"/>
                  <Payoff xmi:id="_gtKI3uC7EeWlusksrULFGg" Set="1" Value="CostAHCV+CostRIBA"/>
                  <Payoff xmi:id="_gtKI3-C7EeWlusksrULFGg" Set="2" Value="FP"/>
                </Node>
                <Node xmi:id="_gtKI4OC7EeWlusksrULFGg" NameID="Node842" Label="RIBA-" NodeType="TerminalNode" Node="">
                  <Prob xmi:id="_gtKI4eC7EeWluskssTLFGg" Value="#"/>
                  <Payoff xmi:id="_gtKI4uC7EeWluskssTLFGg" Set="1" Value="CostAHCV+CostRIBA"/>
                  <Payoff xmi:id="_gtKI4-C7EeWluskssTLFGg" Set="2" Value="FP"/>
                </Node>
              </Node>
            </Node>
          </Node>
        </Node>
      </Node>
      <Node xmi:id="_gtKI5OC7EeWluskssTLFGg" NameID="Node599" Label="CDC-USA4" NodeType="ChanceNode">
        <Node xmi:id="_gtKI5eC7EeWluskssTLFGg" NameID="Node601" Label="HCV+" NodeType="ChanceNode">
          <Prob xmi:id="_gtKI5uC7EeWluskstSLFGg" Value="prev"/>
          <Node xmi:id="_gtKI5-C7EeWluskstSLFGg" NameID="Node607" Label="TP" NodeType="ChanceNode">
            <Prob xmi:id="_gtKI6OC7EeWluskstSLFGg" Value="PercTP"/>
            <Node xmi:id="_gtKI6eC7EeWluskstSLFGg" NameID="Node609" Label="RNA+" NodeType="TerminalNode" Node="">
              <Prob xmi:id="_gtKI6uC7EeWluskstSLFGg" Value="Dp3"/>
              <Payoff xmi:id="_gtKI6-C7EeWlusksuRLFGg" Set="1" Value="CostAHCV+CostRNA"/>
              <Payoff xmi:id="_gtKI7OC7EeWlusksuRLFGg" Set="2" Value="TP"/>
            </Node>
            <Node xmi:id="_gtKI7eC7EeWlusksuRLFGg" NameID="Node608" Label="RNA-" NodeType="TerminalNode" Node="">
              <Prob xmi:id="_gtKI7uC7EeWlusksuRLFGg" Value="#"/>
              <Payoff xmi:id="_gtKI7-C7EeWlusksuRLFGg" Set="1" Value="CostAHCV+CostRNA"/>
              <Payoff xmi:id="_gtKI8OC7EeWlusksvQLFGg" Set="2" Value="FP"/>
            </Node>
          </Node>
          <Node xmi:id="_gtKI8eC7EeWlusksvQLFGg" NameID="Node606" Label="FP" NodeType="ChanceNode">
            <Prob xmi:id="_gtKI8uC7EeWlusksvQLFGg" Value="#"/>
            <Node xmi:id="_gtKI8-C7EeWlusksvQLFGg" NameID="Node611" Label="RNA+" NodeType="TerminalNode" Node="">
              <Prob xmi:id="_gtKI9OC7EeWlusksvQLFGg" Value="Dp8"/>
              <Payoff xmi:id="_gtKI9eC7EeWluskswPLFGg" Set="1" Value="CostAHCV+CostRNA"/>
              <Payoff xmi:id="_gtKI9uC7EeWluskswPLFGg" Set="2" Value="TP"/>
            </Node>
            <Node xmi:id="_gtKI9-C7EeWluskswPLFGg" NameID="Node610" Label="RNA-" NodeType="TerminalNode" Node="">
              <Prob xmi:id="_gtKI-OC7EeWluskswPLFGg" Value="#"/>
              <Payoff xmi:id="_gtKI-eC7EeWluskswPLFGg" Set="1" Value="CostAHCV+CostRNA"/>
              <Payoff xmi:id="_gtKI-uC7EeWlusksxOLFGg" Set="2" Value="FP"/>
            </Node>
          </Node>
        </Node>
        <Node xmi:id="_gtKI--C7EeWlusksxOLFGg" NameID="Node600" Label="HCV-" NodeType="ChanceNode">
          <Prob xmi:id="_gtKI_OC7EeWlusksxOLFGg" Value="#"/>
          <Node xmi:id="_gtKI_eC7EeWlusksxOLFGg" NameID="Node861" Label="TP" NodeType="ChanceNode">
            <Prob xmi:id="_gtKI_uC7EeWlusksxOLFGg" Value="PercTP"/>
            <Node xmi:id="_gtKI_-C7EeWlusksyNLFGg" NameID="Node862" Label="RNA+" NodeType="TerminalNode" Node="">
              <Prob xmi:id="_gtKJAOC7EeWlusksyNLFGg" Value="Dp3"/>
              <Payoff xmi:id="_gtKJAeC7EeWlusksyNLFGg" Set="1" Value="CostAHCV+CostRNA"/>
              <Payoff xmi:id="_gtKJAuC7EeWlusksyNLFGg" Set="2" Value="TP"/>
            </Node>
            <Node xmi:id="_gtKJA-C7EeWlusksyNLFGg" NameID="Node863" Label="RNA-" NodeType="TerminalNode" Node="">
              <Prob xmi:id="_gtKJBOC7EeWluskszMLFGg" Value="#"/>
              <Payoff xmi:id="_gtKJBeC7EeWluskszMLFGg" Set="1" Value="CostAHCV+CostRNA"/>
              <Payoff xmi:id="_gtKJBuC7EeWluskszMLFGg" Set="2" Value="FP"/>
            </Node>
          </Node>
          <Node xmi:id="_gtKJB-C7EeWluskszMLFGg" NameID="Node858" Label="FP" NodeType="ChanceNode">
            <Prob xmi:id="_gtKJCOC7EeWluskszMLFGg" Value="#"/>
            <Node xmi:id="_gtKJCeC7EeWlusks0LLFGg" NameID="Node859" Label="RNA+" NodeType="TerminalNode" Node="">
              <Prob xmi:id="_gtKJCuC7EeWlusks0LLFGg" Value="p8"/>
              <Payoff xmi:id="_gtKJC-C7EeWlusks0LLFGg" Set="1" Value="CostAHCV+CostRNA"/>
              <Payoff xmi:id="_gtKJDOC7EeWlusks0LLFGg" Set="2" Value="TP"/>
            </Node>
            <Node xmi:id="_gtKJDeC7EeWlusks0LLFGg" NameID="Node860" Label="RNA-" NodeType="TerminalNode" Node="">
              <Prob xmi:id="_gtKJDuC7EeWlusks1KLFGg" Value="#"/>
              <Payoff xmi:id="_gtKJD-C7EeWlusks1KLFGg" Set="1" Value="CostAHCV+CostRNA"/>
              <Payoff xmi:id="_gtKJEOC7EeWlusks1KLFGg" Set="2" Value="FP"/>
            </Node>
          </Node>
        </Node>
      </Node>
    </Node>
    <Distribution xmi:id="_gtKJEeC7EeWlusks1KLFGg" NameID="Cost_AntiVHC" Label="" Comment="" Index="1" Type="Gamma">
      <Parameter xmi:id="_gtKJEuC7EeWlusks1KLFGg" Name="subtype" Value="1"/>
      <Parameter xmi:id="_gtKJE-C7EeWlusks2JLFGg" Name="alpha" Value="(10.44^2)/(2.09^2)"/>
      <Parameter xmi:id="_gtKJFOC7EeWlusks2JLFGg" Name="lambda" Value="10.44/(2.09^2)"/>
    </Distribution>
    <Distribution xmi:id="_gtKJFeC7EeWlusks2JLFGg" NameID="Cost_IMB" Label="Costs Immunoblot" Comment="" Index="2" Type="Gamma">
      <Parameter xmi:id="_gtKJFuC7EeWlusks2JLFGg" Name="subtype" Value="1"/>
      <Parameter xmi:id="_gtKJF-C7EeWlusks2JLFGg" Name="alpha" Value="(126.27^2)/(25.25^2)"/>
      <Parameter xmi:id="_gtKJGOC7EeWlusks3ILFGg" Name="lambda" Value="126.27/(25.25^2)"/>
    </Distribution>
    <Distribution xmi:id="_gtKJGeC7EeWlusks3ILFGg" NameID="Cost_RNA" Label="Costs HCV RNA" Comment="" Index="3" Type="Gamma">
      <Parameter xmi:id="_gtKJGuC7EeWlusks3ILFGg" Name="subtype" Value="1"/>
      <Parameter xmi:id="_gtKJG-C7EeWlusks3ILFGg" Name="alpha" Value="(232.01^2)/(46.40^2)"/>
      <Parameter xmi:id="_gtKJHOC7EeWlusks3ILFGg" Name="lambda" Value="232.01/(46.40^2)"/>
    </Distribution>
    <Distribution xmi:id="_gtKJHeC7EeWlusks4HLFGg" NameID="Dp1" Label="Distribucion p1" Comment="" Index="4" Type="Triangular">
      <Parameter xmi:id="_gtKJHuC7EeWlusks4HLFGg" Name="subtype" Value="1"/>
      <Parameter xmi:id="_gtKJH-C7EeWlusks4HLFGg" Name="min" Value="0.845"/>
      <Parameter xmi:id="_gtKJIOC7EeWlusks4HLFGg" Name="likeliest" Value="0.8524"/>
      <Parameter xmi:id="_gtKJIeC7EeWlusks4HLFGg" Name="max" Value="0.859"/>
    </Distribution>
    <Distribution xmi:id="_gtKJIuC7EeWlusks5GLFGg" NameID="Dp2" Label="Distribucion p2" Comment="" Index="5" Type="Triangular">
      <Parameter xmi:id="_gtKJI-C7EeWlusks5GLFGg" Name="subtype" Value="1"/>
      <Parameter xmi:id="_gtKJJOC7EeWlusks5GLFGg" Name="min" Value="0.798"/>
      <Parameter xmi:id="_gtKJJeC7EeWlusks5GLFGg" Name="likeliest" Value="0.8056"/>
      <Parameter xmi:id="_gtKJJuC7EeWlusks5GLFGg" Name="max" Value="0.8130"/>
    </Distribution>
    <Distribution xmi:id="_gtKJJ-C7EeWlusks6FLFGg" NameID="Dp4" Label="Distribucion p4" Comment="" Index="6" Type="Triangular">
      <Parameter xmi:id="_gtKJKOC7EeWlusks6FLFGg" Name="subtype" Value="1"/>
      <Parameter xmi:id="_gtKJKeC7EeWlusks6FLFGg" Name="min" Value="0.9880"/>
      <Parameter xmi:id="_gtKJKuC7EeWlusks6FLFGg" Name="likeliest" Value="0.9904"/>
      <Parameter xmi:id="_gtKJK-C7EeWlusks6FLFGg" Name="max" Value="0.9920"/>
    </Distribution>
    <Distribution xmi:id="_gtKJLOC7EeWlusks7ELFGg" NameID="Dp5" Label="Distribucion p5" Comment="" Index="7" Type="Triangular">
      <Parameter xmi:id="_gtKJLeC7EeWlusks7ELFGg" Name="subtype" Value="1"/>
      <Parameter xmi:id="_gtKJLuC7EeWlusks7ELFGg" Name="min" Value="0.98"/>
      <Parameter xmi:id="_gtKJL-C7EeWlusks7ELFGg" Name="likeliest" Value="1.0"/>
      <Parameter xmi:id="_gtKJMOC7EeWlusks7ELFGg" Name="max" Value="1.0"/>
    </Distribution>
    <Distribution xmi:id="_gtKJMeC7EeWlusks8DLFGg" NameID="Dp6" Label="Distribution p6" Comment="" Index="8" Type="Triangular">
      <Parameter xmi:id="_gtKJMuC7EeWlusks8DLFGg" Name="subtype" Value="1"/>
      <Parameter xmi:id="_gtKJM-C7EeWlusks8DLFGg" Name="min" Value="0.98"/>
      <Parameter xmi:id="_gtKJNOC7EeWlusks8DLFGg" Name="likeliest" Value="1.0"/>
      <Parameter xmi:id="_gtKJNeC7EeWlusks8DLFGg" Name="max" Value="1.0"/>
    </Distribution>
    <Distribution xmi:id="_gtKJNuC7EeWlusks9CLFGg" NameID="Dp7" Label="Distribution p7" Comment="" Index="9" Type="Triangular">
      <Parameter xmi:id="_gtKJN-C7EeWlusks9CLFGg" Name="subtype" Value="1"/>
      <Parameter xmi:id="_gtKJOOC7EeWlusks9CLFGg" Name="min" Value="0.98"/>
      <Parameter xmi:id="_gtKJOeC7EeWlusks9CLFGg" Name="likeliest" Value="1.0"/>
      <Parameter xmi:id="_gtKJOuC7EeWlusks9CLFGg" Name="max" Value="1.0"/>
    </Distribution>
    <Distribution xmi:id="_gtKJO-C7EeWlusks-BLFGg" NameID="Dp13" Label="Distribution p13" Comment="" Index="10" Type="Triangular">
      <Parameter xmi:id="_gtKJPOC7EeWlusks-BLFGg" Name="subtype" Value="1"/>
      <Parameter xmi:id="_gtKJPeC7EeWlusks-BLFGg" Name="min" Value="0.98"/>
      <Parameter xmi:id="_gtKJPuC7EeWlusks-BLFGg" Name="likeliest" Value="1.0"/>
      <Parameter xmi:id="_gtKJP-C7EeWlusks-BLFGg" Name="max" Value="1.0"/>
    </Distribution>
    <Distribution xmi:id="_gtKJQOC7EeWlusks_ALFGg" NameID="Dp14" Label="Distribution p14" Comment="" Index="11" Type="Triangular">
      <Parameter xmi:id="_gtKJQeC7EeWlusks_ALFGg" Name="subtype" Value="1"/>
      <Parameter xmi:id="_gtKJQuC7EeWlusks_ALFGg" Name="min" Value="0.98"/>
      <Parameter xmi:id="_gtKJQ-C7EeWlusks_ALFGg" Name="likeliest" Value="1.0"/>
      <Parameter xmi:id="_gtKJROC7EeWlusks_ALFGg" Name="max" Value="1.0"/>
    </Distribution>
    <Distribution xmi:id="_gtKJReC7EeWlusksA_LFGg" NameID="Dp15" Label="Distribution p15" Comment="" Index="12" Type="Triangular">
      <Parameter xmi:id="_gtKJRuC7EeWlusksA_LFGg" Name="subtype" Value="1"/>
      <Parameter xmi:id="_gtKJR-C7EeWlusksA_LFGg" Name="min" Value="0.988"/>
      <Parameter xmi:id="_gtKJSOC7EeWlusksA_LFGg" Name="likeliest" Value="0.99"/>
      <Parameter xmi:id="_gtKJSeC7EeWlusksA_LFGg" Name="max" Value="0.992"/>
    </Distribution>
    <Distribution xmi:id="_gtKJSuC7EeWlusksB-LFGg" NameID="Dp16" Label="Distribution p16" Comment="" Index="13" Type="Triangular">
      <Parameter xmi:id="_gtKJS-C7EeWlusksB-LFGg" Name="subtype" Value="1"/>
      <Parameter xmi:id="_gtKJTOC7EeWlusksB-LFGg" Name="min" Value="0.98"/>
      <Parameter xmi:id="_gtKJTeC7EeWlusksB-LFGg" Name="likeliest" Value="1.0"/>
      <Parameter xmi:id="_gtKJTuC7EeWlusksB-LFGg" Name="max" Value="1.0"/>
    </Distribution>
    <Distribution xmi:id="_gtKJT-C7EeWlusksC9LFGg" NameID="Dp17" Label="Distribution p17" Comment="" Index="14" Type="Triangular">
      <Parameter xmi:id="_gtKJUOC7EeWlusksC9LFGg" Name="subtype" Value="1"/>
      <Parameter xmi:id="_gtKJUeC7EeWlusksC9LFGg" Name="min" Value="0.98"/>
      <Parameter xmi:id="_gtKJUuC7EeWlusksC9LFGg" Name="likeliest" Value="1.0"/>
      <Parameter xmi:id="_gtKJU-C7EeWlusksC9LFGg" Name="max" Value="1.0"/>
    </Distribution>
    <Distribution xmi:id="_gtKJVOC7EeWlusksD8LFGg" NameID="Dp18" Label="Distribution p18" Comment="" Index="15" Type="Triangular">
      <Parameter xmi:id="_gtKJVeC7EeWlusksD8LFGg" Name="subtype" Value="1"/>
      <Parameter xmi:id="_gtKJVuC7EeWlusksD8LFGg" Name="min" Value="0.98"/>
      <Parameter xmi:id="_gtKJV-C7EeWlusksD8LFGg" Name="likeliest" Value="1.0"/>
      <Parameter xmi:id="_gtKJWOC7EeWlusksD8LFGg" Name="max" Value="1.0"/>
    </Distribution>
    <Distribution xmi:id="_gtKJWeC7EeWlusksE7LFGg" NameID="Dp19" Label="Distribution p19" Comment="" Index="16" Type="Triangular">
      <Parameter xmi:id="_gtKJWuC7EeWlusksE7LFGg" Name="subtype" Value="1"/>
      <Parameter xmi:id="_gtKJW-C7EeWlusksE7LFGg" Name="min" Value="0.985"/>
      <Parameter xmi:id="_gtKJXOC7EeWlusksE7LFGg" Name="likeliest" Value="0.9918"/>
      <Parameter xmi:id="_gtKJXeC7EeWlusksE7LFGg" Name="max" Value="0.997"/>
    </Distribution>
    <Distribution xmi:id="_gtKJXuC7EeWlusksF6LFGg" NameID="Dp20" Label="Distribution p20" Comment="" Index="17" Type="Triangular">
      <Parameter xmi:id="_gtKJX-C7EeWlusksF6LFGg" Name="subtype" Value="1"/>
      <Parameter xmi:id="_gtKJYOC7EeWlusksF6LFGg" Name="min" Value="0.98"/>
      <Parameter xmi:id="_gtKJYeC7EeWlusksF6LFGg" Name="likeliest" Value="1.0"/>
      <Parameter xmi:id="_gtKJYuC7EeWlusksF6LFGg" Name="max" Value="1.0"/>
    </Distribution>
    <Distribution xmi:id="_gtKJY-C7EeWlusksG5LFGg" NameID="Dp21" Label="Distribution p21" Comment="" Index="18" Type="Triangular">
      <Parameter xmi:id="_gtKJZOC7EeWlusksG5LFGg" Name="subtype" Value="1"/>
      <Parameter xmi:id="_gtKJZeC7EeWlusksG5LFGg" Name="min" Value="0.855"/>
      <Parameter xmi:id="_gtKJZuC7EeWlusksG5LFGg" Name="likeliest" Value="0.8754"/>
      <Parameter xmi:id="_gtKJZ-C7EeWlusksG5LFGg" Name="max" Value="0.895"/>
    </Distribution>
    <Distribution xmi:id="_gtKJaOC7EeWlusksH4LFGg" NameID="Dp23" Label="Distribution p23" Comment="" Index="19" Type="Triangular">
      <Parameter xmi:id="_gtKJaeC7EeWlusksH4LFGg" Name="subtype" Value="1"/>
      <Parameter xmi:id="_gtKJauC7EeWlusksH4LFGg" Name="min" Value="0.990"/>
      <Parameter xmi:id="_gtKJa-C7EeWlusksH4LFGg" Name="likeliest" Value="0.9914"/>
      <Parameter xmi:id="_gtKJbOC7EeWlusksH4LFGg" Name="max" Value="0.993"/>
    </Distribution>
    <Distribution xmi:id="_gtKJbeC7EeWlusksI3LFGg" NameID="Dp24" Label="Distribution p24" Comment="" Index="20" Type="Triangular">
      <Parameter xmi:id="_gtKJbuC7EeWlusksI3LFGg" Name="subtype" Value="1"/>
      <Parameter xmi:id="_gtKJb-C7EeWlusksI3LFGg" Name="min" Value="0.98"/>
      <Parameter xmi:id="_gtKJcOC7EeWlusksI3LFGg" Name="likeliest" Value="1.0"/>
      <Parameter xmi:id="_gtKJceC7EeWlusksI3LFGg" Name="max" Value="1.0"/>
    </Distribution>
    <Distribution xmi:id="_gtKJcuC7EeWlusksJ2LFGg" NameID="Dp25" Label="Distribution p25" Comment="" Index="21" Type="Triangular">
      <Parameter xmi:id="_gtKJc-C7EeWlusksJ2LFGg" Name="subtype" Value="1"/>
      <Parameter xmi:id="_gtKJdOC7EeWlusksJ2LFGg" Name="min" Value="0.98"/>
      <Parameter xmi:id="_gtKJdeC7EeWlusksJ2LFGg" Name="likeliest" Value="1.0"/>
      <Parameter xmi:id="_gtKJduC7EeWlusksJ2LFGg" Name="max" Value="1.0"/>
    </Distribution>
    <Distribution xmi:id="_gtKJd-C7EeWlusksK1LFGg" NameID="Dp26" Label="Distribution p26" Comment="" Index="22" Type="Triangular">
      <Parameter xmi:id="_gtKJeOC7EeWlusksK1LFGg" Name="subtype" Value="1"/>
      <Parameter xmi:id="_gtKJeeC7EeWlusksK1LFGg" Name="min" Value="0.98"/>
      <Parameter xmi:id="_gtKJeuC7EeWlusksK1LFGg" Name="likeliest" Value="1.0"/>
      <Parameter xmi:id="_gtKJe-C7EeWlusksK1LFGg" Name="max" Value="1.0"/>
    </Distribution>
    <Distribution xmi:id="_gtKJfOC7EeWlusksL0LFGg" NameID="Dp1a" Label="Distribution p1a" Comment="" Index="23" Type="Triangular">
      <Parameter xmi:id="_gtKJfeC7EeWlusksL0LFGg" Name="subtype" Value="1"/>
      <Parameter xmi:id="_gtKJfuC7EeWlusksL0LFGg" Name="min" Value="0.0080"/>
      <Parameter xmi:id="_gtKJf-C7EeWlusksL0LFGg" Name="likeliest" Value="0.0101"/>
      <Parameter xmi:id="_gtKJgOC7EeWlusksL0LFGg" Name="max" Value="0.0120"/>
    </Distribution>
    <Distribution xmi:id="_gtKJgeC7EeWlusksMzLFGg" NameID="Dp2a" Label="Distribution p2a" Comment="" Index="24" Type="Triangular">
      <Parameter xmi:id="_gtKJguC7EeWlusksMzLFGg" Name="subtype" Value="1"/>
      <Parameter xmi:id="_gtKJg-C7EeWlusksMzLFGg" Name="min" Value="0.1850"/>
      <Parameter xmi:id="_gtKJhOC7EeWlusksMzLFGg" Name="likeliest" Value="0.1944"/>
      <Parameter xmi:id="_gtKJheC7EeWlusksMzLFGg" Name="max" Value="0.2000"/>
    </Distribution>
    <Distribution xmi:id="_gtKJhuC7EeWlusksNyLFGg" NameID="Dp4a" Label="Distribution p4a" Comment="" Index="25" Type="Triangular">
      <Parameter xmi:id="_gtKJh-C7EeWlusksNyLFGg" Name="subtype" Value="1"/>
      <Parameter xmi:id="_gtKJiOC7EeWlusksNyLFGg" Name="min" Value="0.0"/>
      <Parameter xmi:id="_gtKJieC7EeWlusksNyLFGg" Name="likeliest" Value="0.0"/>
      <Parameter xmi:id="_gtKJiuC7EeWlusksNyLFGg" Name="max" Value="0.0001"/>
    </Distribution>
    <Distribution xmi:id="_gtKJi-C7EeWlusksOxLFGg" NameID="Dp5a" Label="Distributionp5a" Comment="" Index="26" Type="Triangular">
      <Parameter xmi:id="_gtKJjOC7EeWlusksOxLFGg" Name="subtype" Value="1"/>
      <Parameter xmi:id="_gtKJjeC7EeWlusksOxLFGg" Name="min" Value="0.49"/>
      <Parameter xmi:id="_gtKJjuC7EeWlusksOxLFGg" Name="likeliest" Value="0.50"/>
      <Parameter xmi:id="_gtKJj-C7EeWlusksOxLFGg" Name="max" Value="0.51"/>
    </Distribution>
    <Distribution xmi:id="_gtKJkOC7EeWlusksPwLFGg" NameID="Dp6a" Label="Distribution p6a" Comment="" Index="27" Type="Triangular">
      <Parameter xmi:id="_gtKJkeC7EeWlusksPwLFGg" Name="subtype" Value="1"/>
      <Parameter xmi:id="_gtKJkuC7EeWlusksPwLFGg" Name="min" Value="0.0"/>
      <Parameter xmi:id="_gtKJk-C7EeWlusksPwLFGg" Name="likeliest" Value="0.0"/>
      <Parameter xmi:id="_gtKJlOC7EeWlusksPwLFGg" Name="max" Value="0.0001"/>
    </Distribution>
    <Distribution xmi:id="_gtKJleC7EeWlusksQvLFGg" NameID="Dp7a" Label="Distribution p7a" Comment="" Index="28" Type="Triangular">
      <Parameter xmi:id="_gtKJluC7EeWlusksQvLFGg" Name="subtype" Value="1"/>
      <Parameter xmi:id="_gtKJl-C7EeWlusksQvLFGg" Name="min" Value="0.3980"/>
      <Parameter xmi:id="_gtKJmOC7EeWlusksQvLFGg" Name="likeliest" Value="0.4078"/>
      <Parameter xmi:id="_gtKJmeC7EeWlusksQvLFGg" Name="max" Value="0.4170"/>
    </Distribution>
    <Distribution xmi:id="_gtKJmuC7EeWlusksRuLFGg" NameID="Dp13a" Label="Distribution p13a" Comment="" Index="29" Type="Triangular">
      <Parameter xmi:id="_gtKJm-C7EeWlusksRuLFGg" Name="subtype" Value="1"/>
      <Parameter xmi:id="_gtKv4OC7EeWlusksRuLFGg" Name="min" Value="0.0"/>
      <Parameter xmi:id="_gtKv4eC7EeWlusksRuLFGg" Name="likeliest" Value="0.0"/>
      <Parameter xmi:id="_gtKv4uC7EeWlusksRuLFGg" Name="max" Value="0.0001"/>
    </Distribution>
    <Distribution xmi:id="_gtKv4-C7EeWlusksStLFGg" NameID="Dp14a" Label="Distribution p14a" Comment="" Index="30" Type="Triangular">
      <Parameter xmi:id="_gtKv5OC7EeWlusksStLFGg" Name="subtype" Value="1"/>
      <Parameter xmi:id="_gtKv5eC7EeWlusksStLFGg" Name="min" Value="0.2740"/>
      <Parameter xmi:id="_gtKv5uC7EeWlusksStLFGg" Name="likeliest" Value="0.2825"/>
      <Parameter xmi:id="_gtKv5-C7EeWlusksStLFGg" Name="max" Value="0.2910"/>
    </Distribution>
    <Distribution xmi:id="_gtKv6OC7EeWlusksTsLFGg" NameID="Dp15a" Label="Distribution p15a" Comment="" Index="31" Type="Triangular">
      <Parameter xmi:id="_gtKv6eC7EeWlusksTsLFGg" Name="subtype" Value="1"/>
      <Parameter xmi:id="_gtKv6uC7EeWlusksTsLFGg" Name="min" Value="0.0"/>
      <Parameter xmi:id="_gtKv6-C7EeWlusksTsLFGg" Name="likeliest" Value="0.0"/>
      <Parameter xmi:id="_gtKv7OC7EeWlusksTsLFGg" Name="max" Value="0.0001"/>
    </Distribution>
    <Distribution xmi:id="_gtKv7eC7EeWlusksUrLFGg" NameID="Dp16a" Label="Distribution p16a" Comment="" Index="32" Type="Triangular">
      <Parameter xmi:id="_gtKv7uC7EeWlusksUrLFGg" Name="subtype" Value="1"/>
      <Parameter xmi:id="_gtKv7-C7EeWlusksUrLFGg" Name="min" Value="0.49"/>
      <Parameter xmi:id="_gtKv8OC7EeWlusksUrLFGg" Name="likeliest" Value="0.5"/>
      <Parameter xmi:id="_gtKv8eC7EeWlusksUrLFGg" Name="max" Value="0.51"/>
    </Distribution>
    <Distribution xmi:id="_gtKv8uC7EeWlusksVqLFGg" NameID="Dp17a" Label="Distribution p17a" Comment="" Index="33" Type="Triangular">
      <Parameter xmi:id="_gtKv8-C7EeWlusksVqLFGg" Name="subtype" Value="1"/>
      <Parameter xmi:id="_gtKv9OC7EeWlusksVqLFGg" Name="min" Value="0.0"/>
      <Parameter xmi:id="_gtKv9eC7EeWlusksVqLFGg" Name="likeliest" Value="0.0"/>
      <Parameter xmi:id="_gtKv9uC7EeWlusksVqLFGg" Name="max" Value="0.0001"/>
    </Distribution>
    <Distribution xmi:id="_gtKv9-C7EeWlusksWpLFGg" NameID="Dp18a" Label="Distribution p18a" Comment="" Index="34" Type="Triangular">
      <Parameter xmi:id="_gtKv-OC7EeWlusksWpLFGg" Name="subtype" Value="1"/>
      <Parameter xmi:id="_gtKv-eC7EeWlusksWpLFGg" Name="min" Value="0.2980"/>
      <Parameter xmi:id="_gtKv-uC7EeWlusksWpLFGg" Name="likeliest" Value="0.3069"/>
      <Parameter xmi:id="_gtKv--C7EeWlusksWpLFGg" Name="max" Value="0.3160"/>
    </Distribution>
    <Distribution xmi:id="_gtKv_OC7EeWlusksXoLFGg" NameID="Dp19a" Label="Distribution p19a" Comment="" Index="35" Type="Triangular">
      <Parameter xmi:id="_gtKv_eC7EeWlusksXoLFGg" Name="subtype" Value="1"/>
      <Parameter xmi:id="_gtKv_uC7EeWlusksXoLFGg" Name="min" Value="0.0"/>
      <Parameter xmi:id="_gtKv_-C7EeWlusksXoLFGg" Name="likeliest" Value="0.0"/>
      <Parameter xmi:id="_gtKwAOC7EeWlusksXoLFGg" Name="max" Value="0.0001"/>
    </Distribution>
    <Distribution xmi:id="_gtKwAeC7EeWlusksYnLFGg" NameID="Dp20a" Label="Distribution p20a" Comment="" Index="36" Type="Triangular">
      <Parameter xmi:id="_gtKwAuC7EeWlusksYnLFGg" Name="subtype" Value="1"/>
      <Parameter xmi:id="_gtKwA-C7EeWlusksYnLFGg" Name="min" Value="0.3000"/>
      <Parameter xmi:id="_gtKwBOC7EeWlusksYnLFGg" Name="likeliest" Value="0.3088"/>
      <Parameter xmi:id="_gtKwBeC7EeWlusksYnLFGg" Name="max" Value="0.3180"/>
    </Distribution>
    <Distribution xmi:id="_gtKwBuC7EeWlusksZmLFGg" NameID="Dp21a" Label="Distribution p21a" Comment="" Index="37" Type="Triangular">
      <Parameter xmi:id="_gtKwB-C7EeWlusksZmLFGg" Name="subtype" Value="1"/>
      <Parameter xmi:id="_gtKwCOC7EeWlusksZmLFGg" Name="min" Value="0.0780"/>
      <Parameter xmi:id="_gtKwCeC7EeWlusksZmLFGg" Name="likeliest" Value="0.0835"/>
      <Parameter xmi:id="_gtKwCuC7EeWlusksZmLFGg" Name="max" Value="0.0890"/>
    </Distribution>
    <Distribution xmi:id="_gtKwC-C7EeWlusksalLFGg" NameID="Dp23a" Label="Distribution p23a" Comment="" Index="38" Type="Triangular">
      <Parameter xmi:id="_gtKwDOC7EeWlusksalLFGg" Name="subtype" Value="1"/>
      <Parameter xmi:id="_gtKwDeC7EeWlusksalLFGg" Name="min" Value="0.0"/>
      <Parameter xmi:id="_gtKwDuC7EeWlusksalLFGg" Name="likeliest" Value="0.0"/>
      <Parameter xmi:id="_gtKwD-C7EeWlusksalLFGg" Name="max" Value="0.0001"/>
    </Distribution>
    <Distribution xmi:id="_gtKwEOC7EeWlusksbkLFGg" NameID="Dp24a" Label="Distribution p24a" Comment="" Index="39" Type="Triangular">
      <Parameter xmi:id="_gtKwEeC7EeWlusksbkLFGg" Name="subtype" Value="1"/>
      <Parameter xmi:id="_gtKwEuC7EeWlusksbkLFGg" Name="min" Value="0.384"/>
      <Parameter xmi:id="_gtKwE-C7EeWlusksbkLFGg" Name="likeliest" Value="0.3939"/>
      <Parameter xmi:id="_gtKwFOC7EeWlusksbkLFGg" Name="max" Value="0.4030"/>
    </Distribution>
    <Distribution xmi:id="_gtKwFeC7EeWluskscjLFGg" NameID="Dp25a" Label="Distribution p25a" Comment="" Index="40" Type="Triangular">
      <Parameter xmi:id="_gtKwFuC7EeWluskscjLFGg" Name="subtype" Value="1"/>
      <Parameter xmi:id="_gtKwF-C7EeWluskscjLFGg" Name="min" Value="0.0"/>
      <Parameter xmi:id="_gtKwGOC7EeWluskscjLFGg" Name="likeliest" Value="0.0"/>
      <Parameter xmi:id="_gtKwGeC7EeWluskscjLFGg" Name="max" Value="0.0001"/>
    </Distribution>
    <Distribution xmi:id="_gtKwGuC7EeWlusksdiLFGg" NameID="Dp26a" Label="Distribution p26a" Comment="" Index="41" Type="Triangular">
      <Parameter xmi:id="_gtKwG-C7EeWlusksdiLFGg" Name="subtype" Value="1"/>
      <Parameter xmi:id="_gtKwHOC7EeWlusksdiLFGg" Name="min" Value="0.292"/>
      <Parameter xmi:id="_gtKwHeC7EeWlusksdiLFGg" Name="likeliest" Value="0.3011"/>
      <Parameter xmi:id="_gtKwHuC7EeWlusksdiLFGg" Name="max" Value="0.3100"/>
    </Distribution>
    <Distribution xmi:id="_gtKwH-C7EeWlusksehLFGg" NameID="Dp3" Label="Distribution p3" Comment="" Index="42" Type="Triangular">
      <Parameter xmi:id="_gtKwIOC7EeWlusksehLFGg" Name="subtype" Value="1"/>
      <Parameter xmi:id="_gtKwIeC7EeWlusksehLFGg" Name="min" Value="0.98"/>
      <Parameter xmi:id="_gtKwIuC7EeWlusksehLFGg" Name="likeliest" Value="1.0"/>
      <Parameter xmi:id="_gtKwI-C7EeWlusksehLFGg" Name="max" Value="1.0"/>
    </Distribution>
    <Distribution xmi:id="_gtKwJOC7EeWlusksfgLFGg" NameID="Dp8" Label="Distribution p8" Comment="" Index="43" Type="Triangular">
      <Parameter xmi:id="_gtKwJeC7EeWlusksfgLFGg" Name="subtype" Value="1"/>
      <Parameter xmi:id="_gtKwJuC7EeWlusksfgLFGg" Name="min" Value="0.00"/>
      <Parameter xmi:id="_gtKwJ-C7EeWlusksfgLFGg" Name="likeliest" Value="0.0001"/>
      <Parameter xmi:id="_gtKwKOC7EeWlusksfgLFGg" Name="max" Value="0.0002"/>
    </Distribution>
    <Variable xmi:id="_gtKwKeC7EeWlusksgfLFGg" NameID="CostAHCV" Label="Cost antibody test" Comment="">
      <SensitivityRange xmi:id="_gtKwKuC7EeWlusksgfLFGg" LowValue="9.39" HighValue="11.48"/>
    </Variable>
    <Variable xmi:id="_gtKwK-C7EeWlusksgfLFGg" NameID="CostRIBA" Label="Cost RIBA test" Comment="">
      <SensitivityRange xmi:id="_gtKwLOC7EeWlusksgfLFGg" LowValue="113.64" HighValue="138.89"/>
    </Variable>
    <Variable xmi:id="_gtKwLeC7EeWlusksgfLFGg" NameID="CostRNA" Label="Cost RNA test" Comment="">
      <SensitivityRange xmi:id="_gtKwLuC7EeWlusksheLFGg" LowValue="208.81" HighValue="255.21"/>
    </Variable>
    <Variable xmi:id="_gtKwL-C7EeWlusksheLFGg" NameID="FP" Label="Valor 0" Comment="">
      <SensitivityRange xmi:id="_gtKwMOC7EeWlusksheLFGg" HighValue="1.0"/>
    </Variable>
    <Variable xmi:id="_gtKwMeC7EeWlusksheLFGg" NameID="p1" Label="1) Probability S/CO &#x2265; 20 when TP" Comment="">
      <SensitivityRange xmi:id="_gtKwMuC7EeWlusksheLFGg" LowValue="0.845" HighValue="0.859"/>
    </Variable>
    <Variable xmi:id="_gtKwM-C7EeWlusksidLFGg" NameID="p2" Label="2) Probability S/CO 4.5-19.9  when  TP" Comment="">
      <SensitivityRange xmi:id="_gtKwNOC7EeWlusksidLFGg" LowValue="0.798" HighValue="0.813"/>
    </Variable>
    <Variable xmi:id="_gtKwNeC7EeWlusksidLFGg" NameID="p3" Label="P(R+|viremic)" Comment="">
      <SensitivityRange xmi:id="_gtKwNuC7EeWlusksidLFGg" LowValue="0.998" HighValue="1.0"/>
    </Variable>
    <Variable xmi:id="_gtKwN-C7EeWlusksidLFGg" NameID="p4" Label="4) Probability IMB+  when TP  and  S/CO &#x2265; 20" Comment="">
      <SensitivityRange xmi:id="_gtKwOOC7EeWlusksjcLFGg" LowValue="0.984" HighValue="0.996"/>
    </Variable>
    <Variable xmi:id="_gtKwOeC7EeWlusksjcLFGg" NameID="p5" Label="5) Probability IMBInd  when TP  and  S/CO &#x2265; 20" Comment="">
      <SensitivityRange xmi:id="_gtKwOuC7EeWlusksjcLFGg" LowValue="0.98" HighValue="1.0"/>
    </Variable>
    <Variable xmi:id="_gtKwO-C7EeWlusksjcLFGg" NameID="p6" Label="6) Probability IMB+  when TP and  S/CO 4.5-19.9" Comment="">
      <SensitivityRange xmi:id="_gtKwPOC7EeWlusksjcLFGg" LowValue="0.98" HighValue="1.0"/>
    </Variable>
    <Variable xmi:id="_gtKwPeC7EeWluskskbLFGg" NameID="p8" Label="P(R+|not viremic)" Comment="">
      <SensitivityRange xmi:id="_gtKwPuC7EeWluskskbLFGg" HighValue="0.002"/>
    </Variable>
    <Variable xmi:id="_gtKwP-C7EeWluskskbLFGg" NameID="p13" Label="13) Probability IMB+  when TP and  S/CO &lt;4.5" Comment="">
      <SensitivityRange xmi:id="_gtKwQOC7EeWluskskbLFGg" LowValue="0.98" HighValue="1.0"/>
    </Variable>
    <Variable xmi:id="_gtKwQeC7EeWluskskbLFGg" NameID="p14" Label="14) Probability IMBInd  when TP  and  S/CO &lt;4.5" Comment="">
      <SensitivityRange xmi:id="_gtKwQuC7EeWluskslaLFGg" LowValue="0.98" HighValue="1.0"/>
    </Variable>
    <Variable xmi:id="_gtKwQ-C7EeWluskslaLFGg" NameID="p17" Label="17) Probability IMB+  when TP and  S/CO &lt;20" Comment="">
      <SensitivityRange xmi:id="_gtKwROC7EeWluskslaLFGg" LowValue="0.98" HighValue="1.0"/>
    </Variable>
    <Variable xmi:id="_gtKwReC7EeWluskslaLFGg" NameID="p18" Label="18) Probability  IMBInd  when TP and  S/CO &lt;20" Comment="">
      <SensitivityRange xmi:id="_gtKwRuC7EeWluskslaLFGg" LowValue="0.98" HighValue="1.0"/>
    </Variable>
    <Variable xmi:id="_gtKwR-C7EeWlusksmZLFGg" NameID="p19" Label="19) Probability  IMB+  when TP and  S/CO >1" Comment="">
      <SensitivityRange xmi:id="_gtKwSOC7EeWlusksmZLFGg" LowValue="0.985" HighValue="0.997"/>
    </Variable>
    <Variable xmi:id="_gtKwSeC7EeWlusksmZLFGg" NameID="p20" Label="20) Probability  IMBInd  when TP and  S/CO >1" Comment="">
      <SensitivityRange xmi:id="_gtKwSuC7EeWlusksmZLFGg" LowValue="0.98" HighValue="1.0"/>
    </Variable>
    <Variable xmi:id="_gtKwS-C7EeWlusksmZLFGg" NameID="p23" Label="23) Probability IMB+  when TP and  S/CO &#x2265;8" Comment="">
      <SensitivityRange xmi:id="_gtKwTOC7EeWlusksnYLFGg" LowValue="0.99" HighValue="0.993"/>
    </Variable>
    <Variable xmi:id="_gtKwTeC7EeWlusksnYLFGg" NameID="p24" Label="24) Probability  IMBInd  when TP and  S/CO &#x2265;8" Comment="">
      <SensitivityRange xmi:id="_gtKwTuC7EeWlusksnYLFGg" LowValue="0.98" HighValue="1.0"/>
    </Variable>
    <Variable xmi:id="_gtKwT-C7EeWlusksnYLFGg" NameID="p25" Label="25) Probability  IMB+  when TP and  S/CO &lt;8" Comment="">
      <SensitivityRange xmi:id="_gtKwUOC7EeWlusksnYLFGg" LowValue="0.98" HighValue="1.0"/>
    </Variable>
    <Variable xmi:id="_gtKwUeC7EeWlusksoXLFGg" NameID="p26" Label="26) Probability  IMBInd  when TP and  S/CO &lt;8" Comment="">
      <SensitivityRange xmi:id="_gtKwUuC7EeWlusksoXLFGg" LowValue="0.98" HighValue="1.0"/>
    </Variable>
    <Variable xmi:id="_gtKwU-C7EeWlusksoXLFGg" NameID="prev" Label="prevalencia" Comment="">
      <SensitivityRange xmi:id="_gtKwVOC7EeWlusksoXLFGg" LowValue="0.01" HighValue="0.02"/>
    </Variable>
    <Variable xmi:id="_gtKwVeC7EeWlusksoXLFGg" NameID="PercTP" Label="porcentaje viremia" Comment="">
      <SensitivityRange xmi:id="_gtKwVuC7EeWluskspWLFGg" LowValue="0.35" HighValue="0.4"/>
    </Variable>
    <Variable xmi:id="_gtKwV-C7EeWluskspWLFGg" NameID="TP" Label="Valor 1" Comment=""/>
    <Variable xmi:id="_gtKwWOC7EeWluskspWLFGg" NameID="p1a" Label="1a) Probability S/CO &#x2265; 20 when FP" Comment="">
      <SensitivityRange xmi:id="_gtKwWeC7EeWluskspWLFGg" LowValue="0.008" HighValue="0.012"/>
    </Variable>
    <Variable xmi:id="_gtKwWuC7EeWluskspWLFGg" NameID="p2a" Label="2a) Probability S/CO 4.5-19.9  when  FP" Comment="">
      <SensitivityRange xmi:id="_gtKwW-C7EeWlusksqVLFGg" LowValue="0.185" HighValue="0.2"/>
    </Variable>
    <Variable xmi:id="_gtKwXOC7EeWlusksqVLFGg" NameID="p21a" Label="21a) Probability S/CO &#x2265; 8 when FP" Comment="">
      <SensitivityRange xmi:id="_gtKwXeC7EeWlusksqVLFGg" LowValue="0.078" HighValue="0.089"/>
    </Variable>
    <Variable xmi:id="_gtKwXuC7EeWlusksqVLFGg" NameID="p4a" Label="4a) Probability IMB+  when FP  and  S/CO &#x2265; 20" Comment="">
      <SensitivityRange xmi:id="_gtKwX-C7EeWlusksqVLFGg" HighValue="1.0E-4"/>
    </Variable>
    <Variable xmi:id="_gtKwYOC7EeWlusksrULFGg" NameID="p5a" Label="5a) Probability IMBInd  when FP  and  S/CO &#x2265; 20" Comment="">
      <SensitivityRange xmi:id="_gtKwYeC7EeWlusksrULFGg" LowValue="0.49" HighValue="0.51"/>
    </Variable>
    <Variable xmi:id="_gtKwYuC7EeWlusksrULFGg" NameID="p6a" Label="6a) Probability IMB+  when FP and  S/CO 4.5-19.9" Comment="">
      <SensitivityRange xmi:id="_gtKwY-C7EeWlusksrULFGg" HighValue="1.0E-4"/>
    </Variable>
    <Variable xmi:id="_gtKwZOC7EeWlusksrULFGg" NameID="p7a" Label="7a) Probability IMBInd  when FP  and  S/CO 4.5-19.9" Comment="">
      <SensitivityRange xmi:id="_gtKwZeC7EeWluskssTLFGg" LowValue="0.398" HighValue="0.417"/>
    </Variable>
    <Variable xmi:id="_gtKwZuC7EeWluskssTLFGg" NameID="p13a" Label="13a) Probability IMB+  when FP and  S/CO &lt;4.5" Comment="">
      <SensitivityRange xmi:id="_gtKwZ-C7EeWluskssTLFGg" HighValue="1.0E-4"/>
    </Variable>
    <Variable xmi:id="_gtKwaOC7EeWluskssTLFGg" NameID="p14a" Label="14a) Probability IMBInd  when FP  and  S/CO &lt;4.5" Comment="">
      <SensitivityRange xmi:id="_gtKwaeC7EeWluskssTLFGg" LowValue="0.274" HighValue="0.291"/>
    </Variable>
    <Variable xmi:id="_gtKwauC7EeWluskstSLFGg" NameID="p17a" Label="17a) Probability IMB+  when FP and  S/CO &lt;20" Comment="">
      <SensitivityRange xmi:id="_gtKwa-C7EeWluskstSLFGg" HighValue="1.0E-4"/>
    </Variable>
    <Variable xmi:id="_gtKwbOC7EeWluskstSLFGg" NameID="p18a" Label="18a) Probability  IMBInd  when FP and  S/CO &lt;20" Comment="">
      <SensitivityRange xmi:id="_gtKwbeC7EeWluskstSLFGg" LowValue="0.298" HighValue="0.316"/>
    </Variable>
    <Variable xmi:id="_gtKwbuC7EeWluskstSLFGg" NameID="p19a" Label="19a) Probability  IMB+  when FP and  S/CO >1" Comment="">
      <SensitivityRange xmi:id="_gtKwb-C7EeWlusksuRLFGg" HighValue="1.0E-4"/>
    </Variable>
    <Variable xmi:id="_gtKwcOC7EeWlusksuRLFGg" NameID="p20a" Label="20a) Probability  IMBInd  when FP and  S/CO >1" Comment="">
      <SensitivityRange xmi:id="_gtKwceC7EeWlusksuRLFGg" LowValue="0.3" HighValue="0.318"/>
    </Variable>
    <Variable xmi:id="_gtKwcuC7EeWlusksuRLFGg" NameID="p23a" Label="23a) Probability IMB+  when FP and  S/CO &#x2265;8" Comment="" ShowInTree="false">
      <SensitivityRange xmi:id="_gtKwc-C7EeWlusksuRLFGg" HighValue="1.0E-4"/>
    </Variable>
    <Variable xmi:id="_gtKwdOC7EeWlusksvQLFGg" NameID="p24a" Label="24a) Probability  IMBInd  when FP and  S/CO &#x2265;8" Comment="">
      <SensitivityRange xmi:id="_gtKwdeC7EeWlusksvQLFGg" LowValue="0.384" HighValue="0.403"/>
    </Variable>
    <Variable xmi:id="_gtKwduC7EeWlusksvQLFGg" NameID="p25a" Label="25a) Probability  IMB+  when FP and  S/CO &lt;8" Comment="">
      <SensitivityRange xmi:id="_gtKwd-C7EeWlusksvQLFGg" HighValue="1.0E-4"/>
    </Variable>
    <Variable xmi:id="_gtKweOC7EeWlusksvQLFGg" NameID="p26a" Label="26a) Probability  IMBInd  when FP and  S/CO &lt;8" Comment="">
      <SensitivityRange xmi:id="_gtKweeC7EeWluskswPLFGg" LowValue="0.292" HighValue="0.31"/>
    </Variable>
    <Variable xmi:id="_gtKweuC7EeWluskswPLFGg" NameID="p7" Label="7) Probability IMBInd  when TP  and  S/CO 4.5-19.9" Comment="">
      <SensitivityRange xmi:id="_gtKwe-C7EeWluskswPLFGg" LowValue="0.98" HighValue="1.0"/>
    </Variable>
    <Variable xmi:id="_gtKwfOC7EeWluskswPLFGg" NameID="p15" Label="15) Probability IMB+ when TP and S/CO>20" Comment="">
      <SensitivityRange xmi:id="_gtKwfeC7EeWluskswPLFGg" LowValue="0.988" HighValue="0.992"/>
    </Variable>
    <Variable xmi:id="_gtKwfuC7EeWlusksxOLFGg" NameID="p15a" Label="15a) Probability IMB+ when FP  and  S/CO >20" Comment="">
      <SensitivityRange xmi:id="_gtKwf-C7EeWlusksxOLFGg" HighValue="1.0E-4"/>
    </Variable>
    <Variable xmi:id="_gtKwgOC7EeWlusksxOLFGg" NameID="p16" Label="16) Probability IMBInd when TP and S/CO>20" Comment="">
      <SensitivityRange xmi:id="_gtKwgeC7EeWlusksxOLFGg" LowValue="0.98" HighValue="1.0"/>
    </Variable>
    <Variable xmi:id="_gtKwguC7EeWlusksxOLFGg" NameID="p16a" Label="16a) Probability IMBInd when FP  and  S/CO >20" Comment="">
      <SensitivityRange xmi:id="_gtKwg-C7EeWlusksyNLFGg" LowValue="0.49" HighValue="0.51"/>
    </Variable>
    <Variable xmi:id="_gtKwhOC7EeWlusksyNLFGg" NameID="p21" Label="21) Probability S/CO &#x2265; 8 when TP" Comment="">
      <SensitivityRange xmi:id="_gtKwheC7EeWlusksyNLFGg" LowValue="0.855" HighValue="0.895"/>
    </Variable>
    <Table xmi:id="_gtKwhuC7EeWlusksyNLFGg" NameID="Freq1" Label="Probabilities frequency" Comment="" LookupMethod="RowColInterpolate" DataProvider="com.treeage.treeagepro.tables.sql.TableProvider" ColumnsCount="3">
      <DataProviderOptions xmi:id="_gtKwh-C7EeWlusksyNLFGg" key="null_values" value="error"/>
      <DataProviderOptions xmi:id="_gtKwiOC7EeWluskszMLFGg" key="update" value="manually"/>
      <DataProviderOptions xmi:id="_gtKwieC7EeWluskszMLFGg" key="idx" value="1.0"/>
      <DataProviderOptions xmi:id="_gtKwiuC7EeWluskszMLFGg" key="inc" value="1.0"/>
      <DataProviderOptions xmi:id="_gtKwi-C7EeWluskszMLFGg" key="gen_idx" value="false"/>
      <DataProviderOptions xmi:id="_gtKwjOC7EeWluskszMLFGg" key="query" value="select * from my_table_name"/>
      <DataProviderOptions xmi:id="_gtKwjeC7EeWlusks0LLFGg" key="substitute_expression" value=""/>
      <DataProviderOptions xmi:id="_gtKwjuC7EeWlusks0LLFGg" key="save_passsword" value="false"/>
      <DataProviderOptions xmi:id="_gtKwj-C7EeWlusks0LLFGg" key="warn_to_substituting" value="false"/>
      <DataProviderOptions xmi:id="_gtKwkOC7EeWlusks0LLFGg" key="user" value=""/>
      <DataProviderOptions xmi:id="_gtKwkeC7EeWlusks0LLFGg" key="database" value=""/>
      <DataProviderOptions xmi:id="_gtKwkuC7EeWlusks1KLFGg" key="datasource" value="sun.jdbc.odbc.JdbcOdbcDriver"/>
      <Row xmi:id="_gtKwk-C7EeWlusks1KLFGg" Index="1.0" Values="0.3267 0.29403 0.35937"/>
      <Row xmi:id="_gtKwlOC7EeWlusks1KLFGg" Index="2.0" Values="0.9009 0.81081 0.99099"/>
      <Row xmi:id="_gtKwleC7EeWlusks1KLFGg" Index="3.0" Values="0.0802 0.07218 0.08822"/>
      <Row xmi:id="_gtKwluC7EeWlusks1KLFGg" Index="4.0" Values="1.0E-4 9.0E-5 1.1E-4"/>
      <Row xmi:id="_gtKwl-C7EeWlusks2JLFGg" Index="5.0" Values="0.1772 0.15948 0.19492"/>
      <Row xmi:id="_gtKwmOC7EeWlusks2JLFGg" Index="6.0" Values="0.2522 0.22698 0.27742"/>
      <Row xmi:id="_gtKwmeC7EeWlusks2JLFGg" Index="7.0" Values="0.0783 0.07047 0.08613"/>
      <Row xmi:id="_gtKwmuC7EeWlusks2JLFGg" Index="8.0" Values="0.2696 0.24264 0.29656"/>
      <Row xmi:id="_gtKwm-C7EeWlusks2JLFGg" Index="9.0" Values="0.001 9.0E-4 0.0011"/>
      <Row xmi:id="_gtKwnOC7EeWlusks3ILFGg" Index="10.0" Values="0.217 0.1953 0.2387"/>
      <Row xmi:id="_gtKwneC7EeWlusks3ILFGg" Index="11.0" Values="0.001 9.0E-4 0.0011"/>
      <Row xmi:id="_gtKwnuC7EeWlusks3ILFGg" Index="12.0" Values="0.2764 0.24876 0.30404"/>
      <Row xmi:id="_gtKwn-C7EeWlusks3ILFGg" Index="13.0" Values="1.0E-4 9.0E-5 1.1E-4"/>
      <Row xmi:id="_gtKwoOC7EeWlusks3ILFGg" Index="14.0" Values="0.3267 0.29403 0.35937"/>
      <Row xmi:id="_gtKwoeC7EeWlusks4HLFGg" Index="15.0" Values="0.9009 0.81081 0.99099"/>
      <Row xmi:id="_gtKwouC7EeWlusks4HLFGg" Index="16.0" Values="0.0802 0.07218 0.08822"/>
      <Row xmi:id="_gtKwo-C7EeWlusks4HLFGg" Index="17.0" Values="1.0E-4 9.0E-5 1.1E-4"/>
      <Row xmi:id="_gtKwpOC7EeWlusks4HLFGg" Index="18.0" Values="0.0824 0.07416 0.09064"/>
      <Row xmi:id="_gtKwpeC7EeWlusks4HLFGg" Index="19.0" Values="0.25 0.225 0.275"/>
      <Row xmi:id="_gtKwpuC7EeWlusks5GLFGg" Index="20.0" Values="0.3203 0.28827 0.35233"/>
      <Row xmi:id="_gtKwp-C7EeWlusks5GLFGg" Index="21.0" Values="1.0E-4 9.0E-5 1.1E-4"/>
      <Row xmi:id="_gtKwqOC7EeWlusks5GLFGg" Index="22.0" Values="0.3082 0.27738 0.33902"/>
      <Row xmi:id="_gtKwqeC7EeWlusks5GLFGg" Index="23.0" Values="0.191 0.1719 0.2101"/>
      <Row xmi:id="_gtKwquC7EeWlusks5GLFGg" Index="24.0" Values="0.0979 0.08811 0.10769"/>
      <Row xmi:id="_gtKwq-C7EeWlusks6FLFGg" Index="25.0" Values="0.3729 0.33561 0.41019"/>
      <Row xmi:id="_gtKwrOC7EeWlusks6FLFGg" Index="26.0" Values="0.8182 0.73638 0.90002"/>
      <Row xmi:id="_gtKwreC7EeWlusks6FLFGg" Index="27.0" Values="0.191 0.1719 0.2101"/>
      <Row xmi:id="_gtKwruC7EeWlusks6FLFGg" Index="28.0" Values="0.0161 0.01449 0.01771"/>
      <Row xmi:id="_gtKwr-C7EeWlusks6FLFGg" Index="29.0" Values="0.4083 0.36747 0.44913"/>
      <Row xmi:id="_gtKwsOC7EeWlusks7ELFGg" Index="30.0" Values="0.7434 0.66906 0.81774"/>
      <Row xmi:id="_gtKwseC7EeWlusks7ELFGg" Index="31.0" Values="0.1245 0.11205 0.13695"/>
      <Row xmi:id="_gtKwsuC7EeWlusks7ELFGg" Index="32.0" Values="1.0E-4 9.0E-5 1.1E-4"/>
      <Row xmi:id="_gtKws-C7EeWlusks7ELFGg" Index="33.0" Values="0.0313 0.02817 0.03443"/>
      <Row xmi:id="_gtKwtOC7EeWlusks7ELFGg" Index="34.0" Values="0.0026 0.00234 0.00286"/>
      <Row xmi:id="_gtKwteC7EeWlusks8DLFGg" Index="35.0" Values="0.2839 0.25551 0.31229"/>
      <Row xmi:id="_gtKwtuC7EeWlusks8DLFGg" Index="36.0" Values="1.0E-4 9.0E-5 1.1E-4"/>
      <ColumnLabel>bcase</ColumnLabel>
      <ColumnLabel>lint</ColumnLabel>
      <ColumnLabel>hint</ColumnLabel>
      <ColumnLabel>Value 4</ColumnLabel>
    </Table>
    <CategoriesRoot xmi:id="_gtKwt-C7EeWlusks8DLFGg"/>
    <PreferenceSet xmi:id="_gtKwuOC7EeWlusks8DLFGg" NameID="default">
      <Preference xmi:id="_gtKwueC7EeWlusks8DLFGg" Name="calcType" Value="ct_costEff"/>
      <Preference xmi:id="_gtKwuuC7EeWlusks9CLFGg" Name="printingZoomFactor" Value="75"/>
      <Preference xmi:id="_gtLW8OC7EeWlusks9CLFGg" Name="willingnessToPay" Value="50000.0"/>
      <Preference xmi:id="_gtLW8eC7EeWlusks9CLFGg" Name="sens3WayVariable3" Value="f1_RNAposH20,f2_H20,f3,f4,f5_H45,f6,f7_RNApos_RIBApos_H45,f8,f9,f10,f11,f12,f13,f14_H20,f15_RNAposH20f15,f16,f17,f18,f19,f20,f21,f22_RNAposH1,f23,f24,f25_RIBAposH1,f26_RNAposRIBAposH1,f27,f28,f29_H8,f30_RNAposH8,f31,f32,f33,f34,f35,f36"/>
      <Preference xmi:id="_gtLW8uC7EeWlusks9CLFGg" Name="1saWay0" Value="CostAHCV"/>
      <Preference xmi:id="_gtLW8-C7EeWlusks9CLFGg" Name="3saWay0" Value="CostRNA"/>
      <Preference xmi:id="_gtLW9OC7EeWlusks-BLFGg" Name="monteNumVOISamples" Value="0"/>
      <Preference xmi:id="_gtLW9eC7EeWlusks-BLFGg" Name="monteNumSamples" Value="1000"/>
      <Preference xmi:id="_gtLW9uC7EeWlusks-BLFGg" Name="monteNumTrials" Value="0"/>
    </PreferenceSet>
  </tree:Tree>
  <notation:Diagram xmi:id="_gtLW9-C7EeWlusks-BLFGg" type="TreeDocument" element="#_gtHFgeC7EeWlusksA_LFGg" measurementUnit="Himetric">
    <children xmi:id="_gtLW-OC7EeWlusks-BLFGg" type="TreeDocument_Tree">
      <children xmi:id="_gtLW-eC7EeWlusks_ALFGg" type="DecisionNode" element="#_gtHskOC7EeWlusksA_LFGg">
        <children xmi:id="_gtLW-uC7EeWlusks_ALFGg" type="TreeNode_Label"/>
        <children xmi:id="_gtLW--C7EeWlusks_ALFGg" type="TreeNode_Probability"/>
        <children xmi:id="_gtLW_OC7EeWlusks_ALFGg" type="TreeNode_Variables"/>
        <children xmi:id="_gtLW_eC7EeWlusks_ALFGg" visible="false" type="TreeNode_Collapser"/>
        <styles xsi:type="notation:ShapeStyle" xmi:id="_gtLW_uC7EeWlusksA_LFGg" fontName="Lucida Grande" lineColor="0"/>
      </children>
      <children xmi:id="_gtLW_-C7EeWlusksA_LFGg" type="ChanceNode" element="#_gtIT_eC7EeWlusks7ELFGg">
        <children xmi:id="_gtLXAOC7EeWlusksA_LFGg" type="TreeNode_Label"/>
        <children xmi:id="_gtLXAeC7EeWlusksA_LFGg" type="TreeNode_Probability"/>
        <children xmi:id="_gtLXAuC7EeWlusksA_LFGg" type="TreeNode_Variables"/>
        <styles xsi:type="notation:ShapeStyle" xmi:id="_gtLXA-C7EeWlusksB-LFGg" fontName="Lucida Grande" lineColor="0"/>
      </children>
      <children xmi:id="_gtLXBOC7EeWlusksB-LFGg" type="ChanceNode" element="#_gtHswOC7EeWlusksJ2LFGg">
        <children xmi:id="_gtLXBeC7EeWlusksB-LFGg" type="TreeNode_Label"/>
        <children xmi:id="_gtLXBuC7EeWlusksB-LFGg" type="TreeNode_Probability"/>
        <children xmi:id="_gtLXB-C7EeWlusksB-LFGg" type="TreeNode_Variables"/>
        <styles xsi:type="notation:ShapeStyle" xmi:id="_gtLXCOC7EeWlusksC9LFGg" fontName="Segoe UI" lineColor="0"/>
      </children>
      <children xmi:id="_gtLXCeC7EeWlusksC9LFGg" type="ChanceNode" element="#_gtHs2eC7EeWlusksOxLFGg">
        <children xmi:id="_gtLXCuC7EeWlusksC9LFGg" type="TreeNode_Label"/>
        <children xmi:id="_gtLXC-C7EeWlusksC9LFGg" type="TreeNode_Probability"/>
        <children xmi:id="_gtLXDOC7EeWlusksC9LFGg" type="TreeNode_Variables"/>
        <styles xsi:type="notation:ShapeStyle" xmi:id="_gtLXDeC7EeWlusksD8LFGg" fontName="Segoe UI" lineColor="0"/>
      </children>
      <children xmi:id="_gtLXDuC7EeWlusksD8LFGg" type="ChanceNode" element="#_gtHtKeC7EeWlusksehLFGg">
        <children xmi:id="_gtLXD-C7EeWlusksD8LFGg" type="TreeNode_Label"/>
        <children xmi:id="_gtLXEOC7EeWlusksD8LFGg" type="TreeNode_Probability"/>
        <children xmi:id="_gtLXEeC7EeWlusksD8LFGg" type="TreeNode_Variables"/>
        <styles xsi:type="notation:ShapeStyle" xmi:id="_gtLXEuC7EeWlusksE7LFGg" fontName="Segoe UI" lineColor="0"/>
      </children>
      <children xmi:id="_gtLXE-C7EeWlusksE7LFGg" type="TerminalNode" element="#_gtHs8eC7EeWlusksTsLFGg">
        <children xmi:id="_gtLXFOC7EeWlusksE7LFGg" type="TreeNode_Label"/>
        <children xmi:id="_gtLXFeC7EeWlusksE7LFGg" type="TreeNode_Probability"/>
        <children xmi:id="_gtLXFuC7EeWlusksE7LFGg" type="TreeNode_Variables"/>
        <styles xsi:type="notation:ShapeStyle" xmi:id="_gtLXF-C7EeWlusksF6LFGg" fontName="Segoe UI" lineColor="0"/>
      </children>
      <children xmi:id="_gtLXGOC7EeWlusksF6LFGg" type="ChanceNode" element="#_gtHs2-C7EeWlusksPwLFGg">
        <children xmi:id="_gtLXGeC7EeWlusksF6LFGg" type="TreeNode_Label"/>
        <children xmi:id="_gtLXGuC7EeWlusksF6LFGg" type="TreeNode_Probability"/>
        <children xmi:id="_gtLXG-C7EeWlusksF6LFGg" type="TreeNode_Variables"/>
        <styles xsi:type="notation:ShapeStyle" xmi:id="_gtLXHOC7EeWlusksG5LFGg" fontName="Segoe UI" lineColor="0"/>
      </children>
      <children xmi:id="_gtLXHeC7EeWlusksG5LFGg" type="ChanceNode" element="#_gtHs5-C7EeWlusksRuLFGg">
        <children xmi:id="_gtLXHuC7EeWlusksG5LFGg" type="TreeNode_Label"/>
        <children xmi:id="_gtLXH-C7EeWlusksG5LFGg" type="TreeNode_Probability"/>
        <children xmi:id="_gtLXIOC7EeWlusksG5LFGg" type="TreeNode_Variables"/>
        <styles xsi:type="notation:ShapeStyle" xmi:id="_gtLXIeC7EeWlusksH4LFGg" fontName="Lucida Grande" lineColor="0"/>
      </children>
      <children xmi:id="_gtLXIuC7EeWlusksH4LFGg" type="ChanceNode" element="#_gtHs3eC7EeWlusksPwLFGg">
        <children xmi:id="_gtLXI-C7EeWlusksH4LFGg" type="TreeNode_Label"/>
        <children xmi:id="_gtLXJOC7EeWlusksH4LFGg" type="TreeNode_Probability"/>
        <children xmi:id="_gtLXJeC7EeWlusksH4LFGg" type="TreeNode_Variables"/>
        <styles xsi:type="notation:ShapeStyle" xmi:id="_gtLXJuC7EeWlusksI3LFGg" fontName="Lucida Grande" lineColor="0"/>
      </children>
      <children xmi:id="_gtLXJ-C7EeWlusksI3LFGg" type="TerminalNode" element="#_gtHs4-C7EeWlusksQvLFGg">
        <children xmi:id="_gtLXKOC7EeWlusksI3LFGg" type="TreeNode_Label"/>
        <children xmi:id="_gtLXKeC7EeWlusksI3LFGg" type="TreeNode_Probability"/>
        <children xmi:id="_gtLXKuC7EeWlusksI3LFGg" type="TreeNode_Variables"/>
        <styles xsi:type="notation:ShapeStyle" xmi:id="_gtLXK-C7EeWlusksJ2LFGg" fontName="Segoe UI" lineColor="0"/>
      </children>
      <children xmi:id="_gtLXLOC7EeWlusksJ2LFGg" type="TerminalNode" element="#_gtHs3-C7EeWlusksQvLFGg">
        <children xmi:id="_gtLXLeC7EeWlusksJ2LFGg" type="TreeNode_Label"/>
        <children xmi:id="_gtLXLuC7EeWlusksJ2LFGg" type="TreeNode_Probability"/>
        <children xmi:id="_gtLXL-C7EeWlusksJ2LFGg" type="TreeNode_Variables"/>
        <styles xsi:type="notation:ShapeStyle" xmi:id="_gtLXMOC7EeWlusksK1LFGg" fontName="Segoe UI" lineColor="0"/>
      </children>
      <children xmi:id="_gtLXMeC7EeWlusksK1LFGg" type="TerminalNode" element="#_gtHs6eC7EeWlusksStLFGg">
        <children xmi:id="_gtLXMuC7EeWlusksK1LFGg" type="TreeNode_Label"/>
        <children xmi:id="_gtLXM-C7EeWlusksK1LFGg" type="TreeNode_Probability"/>
        <children xmi:id="_gtLXNOC7EeWlusksK1LFGg" type="TreeNode_Variables"/>
        <styles xsi:type="notation:ShapeStyle" xmi:id="_gtLXNeC7EeWlusksL0LFGg" fontName="Segoe UI" lineColor="0"/>
      </children>
      <children xmi:id="_gtLXNuC7EeWlusksL0LFGg" type="TerminalNode" element="#_gtHs7eC7EeWlusksStLFGg">
        <children xmi:id="_gtLXN-C7EeWlusksL0LFGg" type="TreeNode_Label"/>
        <children xmi:id="_gtLXOOC7EeWlusksL0LFGg" type="TreeNode_Probability"/>
        <children xmi:id="_gtLXOeC7EeWlusksL0LFGg" type="TreeNode_Variables"/>
        <styles xsi:type="notation:ShapeStyle" xmi:id="_gtLXOuC7EeWlusksMzLFGg" fontName="Segoe UI" lineColor="0"/>
      </children>
      <children xmi:id="_gtLXO-C7EeWlusksMzLFGg" type="ChanceNode" element="#_gtIUGOC7EeWlusksB-LFGg">
        <children xmi:id="_gtLXPOC7EeWlusksMzLFGg" type="TreeNode_Label"/>
        <children xmi:id="_gtLXPeC7EeWlusksMzLFGg" type="TreeNode_Probability"/>
        <children xmi:id="_gtLXPuC7EeWlusksMzLFGg" type="TreeNode_Variables"/>
        <styles xsi:type="notation:ShapeStyle" xmi:id="_gtLXP-C7EeWlusksNyLFGg" fontName="Segoe UI" lineColor="0"/>
      </children>
      <children xmi:id="_gtLXQOC7EeWlusksNyLFGg" type="ChanceNode" element="#_gtIUAuC7EeWlusks8DLFGg">
        <children xmi:id="_gtLXQeC7EeWlusksNyLFGg" type="TreeNode_Label"/>
        <children xmi:id="_gtLXQuC7EeWlusksNyLFGg" type="TreeNode_Probability"/>
        <children xmi:id="_gtLXQ-C7EeWlusksNyLFGg" type="TreeNode_Variables"/>
        <styles xsi:type="notation:ShapeStyle" xmi:id="_gtLXROC7EeWlusksOxLFGg" fontName="Segoe UI" lineColor="0"/>
      </children>
      <children xmi:id="_gtLXReC7EeWlusksOxLFGg" type="ChanceNode" element="#_gtIUCOC7EeWlusks-BLFGg">
        <children xmi:id="_gtLXRuC7EeWlusksOxLFGg" type="TreeNode_Label"/>
        <children xmi:id="_gtLXR-C7EeWlusksOxLFGg" type="TreeNode_Probability"/>
        <children xmi:id="_gtLXSOC7EeWlusksOxLFGg" type="TreeNode_Variables"/>
        <styles xsi:type="notation:ShapeStyle" xmi:id="_gtLXSeC7EeWlusksPwLFGg" fontName="Segoe UI" lineColor="0"/>
      </children>
      <children xmi:id="_gtLXSuC7EeWlusksPwLFGg" type="TerminalNode" element="#_gtIUBOC7EeWlusks9CLFGg">
        <children xmi:id="_gtLXS-C7EeWlusksPwLFGg" type="TreeNode_Label"/>
        <children xmi:id="_gtLXTOC7EeWlusksPwLFGg" type="TreeNode_Probability"/>
        <children xmi:id="_gtLXTeC7EeWlusksPwLFGg" type="TreeNode_Variables"/>
        <styles xsi:type="notation:ShapeStyle" xmi:id="_gtLXTuC7EeWlusksQvLFGg" fontName="Segoe UI" lineColor="0"/>
      </children>
      <children xmi:id="_gtLXT-C7EeWlusksQvLFGg" type="ChanceNode" element="#_gtIUDuC7EeWlusks_ALFGg">
        <children xmi:id="_gtLXUOC7EeWlusksQvLFGg" type="TreeNode_Label"/>
        <children xmi:id="_gtLXUeC7EeWlusksQvLFGg" type="TreeNode_Probability"/>
        <children xmi:id="_gtLXUuC7EeWlusksQvLFGg" type="TreeNode_Variables"/>
        <styles xsi:type="notation:ShapeStyle" xmi:id="_gtLXU-C7EeWlusksRuLFGg" fontName="Segoe UI" lineColor="0"/>
      </children>
      <children xmi:id="_gtLXVOC7EeWlusksRuLFGg" type="TerminalNode" element="#_gtIUCuC7EeWlusks-BLFGg">
        <children xmi:id="_gtLXVeC7EeWlusksRuLFGg" type="TreeNode_Label"/>
        <children xmi:id="_gtLXVuC7EeWlusksRuLFGg" type="TreeNode_Probability"/>
        <children xmi:id="_gtLXV-C7EeWlusksRuLFGg" type="TreeNode_Variables"/>
        <styles xsi:type="notation:ShapeStyle" xmi:id="_gtLXWOC7EeWlusksStLFGg" fontName="Segoe UI" lineColor="0"/>
      </children>
      <children xmi:id="_gtLXWeC7EeWlusksStLFGg" type="TerminalNode" element="#_gtIUFOC7EeWlusksA_LFGg">
        <children xmi:id="_gtLXWuC7EeWlusksStLFGg" type="TreeNode_Label"/>
        <children xmi:id="_gtLXW-C7EeWlusksStLFGg" type="TreeNode_Probability"/>
        <children xmi:id="_gtLXXOC7EeWlusksStLFGg" type="TreeNode_Variables"/>
        <styles xsi:type="notation:ShapeStyle" xmi:id="_gtLXXeC7EeWlusksTsLFGg" fontName="Segoe UI" lineColor="0"/>
      </children>
      <children xmi:id="_gtLXXuC7EeWlusksTsLFGg" type="TerminalNode" element="#_gtIUEOC7EeWlusks_ALFGg">
        <children xmi:id="_gtLXX-C7EeWlusksTsLFGg" type="TreeNode_Label"/>
        <children xmi:id="_gtLXYOC7EeWlusksTsLFGg" type="TreeNode_Probability"/>
        <children xmi:id="_gtLXYeC7EeWlusksTsLFGg" type="TreeNode_Variables"/>
        <styles xsi:type="notation:ShapeStyle" xmi:id="_gtLXYuC7EeWlusksUrLFGg" fontName="Segoe UI" lineColor="0"/>
      </children>
      <children xmi:id="_gtLXY-C7EeWlusksUrLFGg" type="ChanceNode" element="#_gtIUJOC7EeWlusksD8LFGg">
        <children xmi:id="_gtLXZOC7EeWlusksUrLFGg" type="TreeNode_Label"/>
        <children xmi:id="_gtLXZeC7EeWlusksUrLFGg" type="TreeNode_Probability"/>
        <children xmi:id="_gtLXZuC7EeWlusksUrLFGg" type="TreeNode_Variables"/>
        <styles xsi:type="notation:ShapeStyle" xmi:id="_gtLXZ-C7EeWlusksVqLFGg" fontName="Segoe UI" lineColor="0"/>
      </children>
      <children xmi:id="_gtLXaOC7EeWlusksVqLFGg" type="ChanceNode" element="#_gtIUGuC7EeWlusksB-LFGg">
        <children xmi:id="_gtLXaeC7EeWlusksVqLFGg" type="TreeNode_Label"/>
        <children xmi:id="_gtLXauC7EeWlusksVqLFGg" type="TreeNode_Probability"/>
        <children xmi:id="_gtLXa-C7EeWlusksVqLFGg" type="TreeNode_Variables"/>
        <styles xsi:type="notation:ShapeStyle" xmi:id="_gtLXbOC7EeWlusksWpLFGg" fontName="Segoe UI" lineColor="0"/>
      </children>
      <children xmi:id="_gtLXbeC7EeWlusksWpLFGg" type="TerminalNode" element="#_gtIUIOC7EeWlusksC9LFGg">
        <children xmi:id="_gtLXbuC7EeWlusksWpLFGg" type="TreeNode_Label"/>
        <children xmi:id="_gtLXb-C7EeWlusksWpLFGg" type="TreeNode_Probability"/>
        <children xmi:id="_gtLXcOC7EeWlusksWpLFGg" type="TreeNode_Variables"/>
        <styles xsi:type="notation:ShapeStyle" xmi:id="_gtLXceC7EeWlusksXoLFGg" fontName="Segoe UI" lineColor="0"/>
      </children>
      <children xmi:id="_gtLXcuC7EeWlusksXoLFGg" type="TerminalNode" element="#_gtIUHOC7EeWlusksC9LFGg">
        <children xmi:id="_gtLXc-C7EeWlusksXoLFGg" type="TreeNode_Label"/>
        <children xmi:id="_gtLXdOC7EeWlusksXoLFGg" type="TreeNode_Probability"/>
        <children xmi:id="_gtLXdeC7EeWlusksXoLFGg" type="TreeNode_Variables"/>
        <styles xsi:type="notation:ShapeStyle" xmi:id="_gtLXduC7EeWlusksYnLFGg" fontName="Segoe UI" lineColor="0"/>
      </children>
      <children xmi:id="_gtLXd-C7EeWlusksYnLFGg" type="TerminalNode" element="#_gtIUKuC7EeWlusksE7LFGg">
        <children xmi:id="_gtLXeOC7EeWlusksYnLFGg" type="TreeNode_Label"/>
        <children xmi:id="_gtLXeeC7EeWlusksYnLFGg" type="TreeNode_Probability"/>
        <children xmi:id="_gtLXeuC7EeWlusksYnLFGg" type="TreeNode_Variables"/>
        <styles xsi:type="notation:ShapeStyle" xmi:id="_gtLXe-C7EeWlusksZmLFGg" fontName="Segoe UI" lineColor="0"/>
      </children>
      <children xmi:id="_gtLXfOC7EeWlusksZmLFGg" type="TerminalNode" element="#_gtIUJuC7EeWlusksE7LFGg">
        <children xmi:id="_gtLXfeC7EeWlusksZmLFGg" type="TreeNode_Label"/>
        <children xmi:id="_gtLXfuC7EeWlusksZmLFGg" type="TreeNode_Probability"/>
        <children xmi:id="_gtLXf-C7EeWlusksZmLFGg" type="TreeNode_Variables"/>
        <styles xsi:type="notation:ShapeStyle" xmi:id="_gtLXgOC7EeWlusksalLFGg" fontName="Segoe UI" lineColor="0"/>
      </children>
      <children xmi:id="_gtLXgeC7EeWlusksalLFGg" type="ChanceNode" element="#_gtI6-OC7EeWlusksheLFGg">
        <children xmi:id="_gtLXguC7EeWlusksalLFGg" type="TreeNode_Label"/>
        <children xmi:id="_gtLXg-C7EeWlusksalLFGg" type="TreeNode_Probability"/>
        <children xmi:id="_gtLXhOC7EeWlusksalLFGg" type="TreeNode_Variables"/>
        <styles xsi:type="notation:ShapeStyle" xmi:id="_gtLXheC7EeWlusksbkLFGg" fontName="Segoe UI" lineColor="0"/>
      </children>
      <children xmi:id="_gtLXhuC7EeWlusksbkLFGg" type="ChanceNode" element="#_gtI7AeC7EeWlusksjcLFGg">
        <children xmi:id="_gtLXh-C7EeWlusksbkLFGg" type="TreeNode_Label"/>
        <children xmi:id="_gtLXiOC7EeWlusksbkLFGg" type="TreeNode_Probability"/>
        <children xmi:id="_gtLXieC7EeWlusksbkLFGg" type="TreeNode_Variables"/>
        <styles xsi:type="notation:ShapeStyle" xmi:id="_gtLXiuC7EeWluskscjLFGg" fontName="Segoe UI" lineColor="0"/>
      </children>
      <children xmi:id="_gtLXi-C7EeWluskscjLFGg" type="TerminalNode" element="#_gtI6_eC7EeWlusksidLFGg">
        <children xmi:id="_gtLXjOC7EeWluskscjLFGg" type="TreeNode_Label"/>
        <children xmi:id="_gtLXjeC7EeWluskscjLFGg" type="TreeNode_Probability"/>
        <children xmi:id="_gtLXjuC7EeWluskscjLFGg" type="TreeNode_Variables"/>
        <styles xsi:type="notation:ShapeStyle" xmi:id="_gtLXj-C7EeWlusksdiLFGg" fontName="Segoe UI" lineColor="0"/>
      </children>
      <children xmi:id="_gtLXkOC7EeWlusksdiLFGg" type="ChanceNode" element="#_gtI7B-C7EeWluskskbLFGg">
        <children xmi:id="_gtLXkeC7EeWlusksdiLFGg" type="TreeNode_Label"/>
        <children xmi:id="_gtLXkuC7EeWlusksdiLFGg" type="TreeNode_Probability"/>
        <children xmi:id="_gtLXk-C7EeWlusksdiLFGg" type="TreeNode_Variables"/>
        <styles xsi:type="notation:ShapeStyle" xmi:id="_gtLXlOC7EeWlusksehLFGg" fontName="Segoe UI" lineColor="0"/>
      </children>
      <children xmi:id="_gtLXleC7EeWlusksehLFGg" type="TerminalNode" element="#_gtI7A-C7EeWlusksjcLFGg">
        <children xmi:id="_gtLXluC7EeWlusksehLFGg" type="TreeNode_Label"/>
        <children xmi:id="_gtLXl-C7EeWlusksehLFGg" type="TreeNode_Probability"/>
        <children xmi:id="_gtLXmOC7EeWlusksehLFGg" type="TreeNode_Variables"/>
        <styles xsi:type="notation:ShapeStyle" xmi:id="_gtLXmeC7EeWlusksfgLFGg" fontName="Segoe UI" lineColor="0"/>
      </children>
      <children xmi:id="_gtLXmuC7EeWlusksfgLFGg" type="TerminalNode" element="#_gtI7DeC7EeWluskslaLFGg">
        <children xmi:id="_gtLXm-C7EeWlusksfgLFGg" type="TreeNode_Label"/>
        <children xmi:id="_gtLXnOC7EeWlusksfgLFGg" type="TreeNode_Probability"/>
        <children xmi:id="_gtLXneC7EeWlusksfgLFGg" type="TreeNode_Variables"/>
        <styles xsi:type="notation:ShapeStyle" xmi:id="_gtLXnuC7EeWlusksgfLFGg" fontName="Segoe UI" lineColor="0"/>
      </children>
      <children xmi:id="_gtLXn-C7EeWlusksgfLFGg" type="TerminalNode" element="#_gtI7CeC7EeWluskslaLFGg">
        <children xmi:id="_gtLXoOC7EeWlusksgfLFGg" type="TreeNode_Label"/>
        <children xmi:id="_gtLXoeC7EeWlusksgfLFGg" type="TreeNode_Probability"/>
        <children xmi:id="_gtLXouC7EeWlusksgfLFGg" type="TreeNode_Variables"/>
        <styles xsi:type="notation:ShapeStyle" xmi:id="_gtLXo-C7EeWlusksheLFGg" fontName="Segoe UI" lineColor="0"/>
      </children>
      <children xmi:id="_gtLXpOC7EeWlusksheLFGg" type="ChanceNode" element="#_gtHsweC7EeWlusksK1LFGg">
        <children xmi:id="_gtLXpeC7EeWlusksheLFGg" type="TreeNode_Label"/>
        <children xmi:id="_gtLXpuC7EeWlusksheLFGg" type="TreeNode_Probability"/>
        <children xmi:id="_gtLXp-C7EeWlusksheLFGg" type="TreeNode_Variables"/>
        <styles xsi:type="notation:ShapeStyle" xmi:id="_gtLXqOC7EeWlusksidLFGg" fontName="Segoe UI" lineColor="0"/>
      </children>
      <children xmi:id="_gtLXqeC7EeWlusksidLFGg" type="ChanceNode" element="#_gtHs9eC7EeWlusksUrLFGg">
        <children xmi:id="_gtLXquC7EeWlusksidLFGg" type="TreeNode_Label"/>
        <children xmi:id="_gtLXq-C7EeWlusksidLFGg" type="TreeNode_Probability"/>
        <children xmi:id="_gtLXrOC7EeWlusksidLFGg" type="TreeNode_Variables"/>
        <styles xsi:type="notation:ShapeStyle" xmi:id="_gtLXreC7EeWlusksjcLFGg" fontName="Segoe UI" lineColor="0"/>
      </children>
      <children xmi:id="_gtLXruC7EeWlusksjcLFGg" type="ChanceNode" element="#_gtHsw-C7EeWlusksK1LFGg">
        <children xmi:id="_gtLXr-C7EeWlusksjcLFGg" type="TreeNode_Label"/>
        <children xmi:id="_gtLXsOC7EeWlusksjcLFGg" type="TreeNode_Probability"/>
        <children xmi:id="_gtLXseC7EeWlusksjcLFGg" type="TreeNode_Variables"/>
        <styles xsi:type="notation:ShapeStyle" xmi:id="_gtLXsuC7EeWluskskbLFGg" fontName="Segoe UI" lineColor="0"/>
      </children>
      <children xmi:id="_gtLXs-C7EeWluskskbLFGg" type="ChanceNode" element="#_gtHsyeC7EeWlusksL0LFGg">
        <children xmi:id="_gtLXtOC7EeWluskskbLFGg" type="TreeNode_Label"/>
        <children xmi:id="_gtLXteC7EeWluskskbLFGg" type="TreeNode_Probability"/>
        <children xmi:id="_gtLXtuC7EeWluskskbLFGg" type="TreeNode_Variables"/>
        <styles xsi:type="notation:ShapeStyle" xmi:id="_gtLXt-C7EeWluskslaLFGg" fontName="Segoe UI" lineColor="0"/>
      </children>
      <children xmi:id="_gtLXuOC7EeWluskslaLFGg" type="TerminalNode" element="#_gtHsxeC7EeWlusksK1LFGg">
        <children xmi:id="_gtLXueC7EeWluskslaLFGg" type="TreeNode_Label"/>
        <children xmi:id="_gtLXuuC7EeWluskslaLFGg" type="TreeNode_Probability"/>
        <children xmi:id="_gtLXu-C7EeWluskslaLFGg" type="TreeNode_Variables"/>
        <styles xsi:type="notation:ShapeStyle" xmi:id="_gtLXvOC7EeWlusksmZLFGg" fontName="Segoe UI" lineColor="0"/>
      </children>
      <children xmi:id="_gtLXveC7EeWlusksmZLFGg" type="ChanceNode" element="#_gtHsz-C7EeWlusksMzLFGg">
        <children xmi:id="_gtLXvuC7EeWlusksmZLFGg" type="TreeNode_Label"/>
        <children xmi:id="_gtLXv-C7EeWlusksmZLFGg" type="TreeNode_Probability"/>
        <children xmi:id="_gtLXwOC7EeWlusksmZLFGg" type="TreeNode_Variables"/>
        <styles xsi:type="notation:ShapeStyle" xmi:id="_gtLXweC7EeWlusksnYLFGg" fontName="Segoe UI" lineColor="0"/>
      </children>
      <children xmi:id="_gtLXwuC7EeWlusksnYLFGg" type="TerminalNode" element="#_gtHsy-C7EeWlusksMzLFGg">
        <children xmi:id="_gtLXw-C7EeWlusksnYLFGg" type="TreeNode_Label"/>
        <children xmi:id="_gtLXxOC7EeWlusksnYLFGg" type="TreeNode_Probability"/>
        <children xmi:id="_gtLXxeC7EeWlusksnYLFGg" type="TreeNode_Variables"/>
        <styles xsi:type="notation:ShapeStyle" xmi:id="_gtLXxuC7EeWlusksoXLFGg" fontName="Segoe UI" lineColor="0"/>
      </children>
      <children xmi:id="_gtLXx-C7EeWlusksoXLFGg" type="TerminalNode" element="#_gtHs1eC7EeWlusksOxLFGg">
        <children xmi:id="_gtLXyOC7EeWlusksoXLFGg" type="TreeNode_Label"/>
        <children xmi:id="_gtLXyeC7EeWlusksoXLFGg" type="TreeNode_Probability"/>
        <children xmi:id="_gtLXyuC7EeWlusksoXLFGg" type="TreeNode_Variables"/>
        <styles xsi:type="notation:ShapeStyle" xmi:id="_gtLXy-C7EeWluskspWLFGg" fontName="Segoe UI" lineColor="0"/>
      </children>
      <children xmi:id="_gtLXzOC7EeWluskspWLFGg" type="TerminalNode" element="#_gtHs0eC7EeWlusksNyLFGg">
        <children xmi:id="_gtLXzeC7EeWluskspWLFGg" type="TreeNode_Label"/>
        <children xmi:id="_gtLXzuC7EeWluskspWLFGg" type="TreeNode_Probability"/>
        <children xmi:id="_gtLXz-C7EeWluskspWLFGg" type="TreeNode_Variables"/>
        <styles xsi:type="notation:ShapeStyle" xmi:id="_gtLX0OC7EeWlusksqVLFGg" fontName="Segoe UI" lineColor="0"/>
      </children>
      <children xmi:id="_gtLX0eC7EeWlusksqVLFGg" type="ChanceNode" element="#_gtHtDeC7EeWlusksZmLFGg">
        <children xmi:id="_gtLX0uC7EeWlusksqVLFGg" type="TreeNode_Label"/>
        <children xmi:id="_gtLX0-C7EeWlusksqVLFGg" type="TreeNode_Probability"/>
        <children xmi:id="_gtLX1OC7EeWlusksqVLFGg" type="TreeNode_Variables"/>
        <styles xsi:type="notation:ShapeStyle" xmi:id="_gtLX1eC7EeWlusksrULFGg" fontName="Segoe UI" lineColor="0"/>
      </children>
      <children xmi:id="_gtLX1uC7EeWlusksrULFGg" type="TerminalNode" element="#_gtHtJeC7EeWlusksehLFGg">
        <children xmi:id="_gtLX1-C7EeWlusksrULFGg" type="TreeNode_Label"/>
        <children xmi:id="_gtLX2OC7EeWlusksrULFGg" type="TreeNode_Probability"/>
        <children xmi:id="_gtLX2eC7EeWlusksrULFGg" type="TreeNode_Variables"/>
        <styles xsi:type="notation:ShapeStyle" xmi:id="_gtLX2uC7EeWluskssTLFGg" fontName="Segoe UI" lineColor="0"/>
      </children>
      <children xmi:id="_gtLX2-C7EeWluskssTLFGg" type="ChanceNode" element="#_gtHtD-C7EeWlusksZmLFGg">
        <children xmi:id="_gtLX3OC7EeWluskssTLFGg" type="TreeNode_Label"/>
        <children xmi:id="_gtLX3eC7EeWluskssTLFGg" type="TreeNode_Probability"/>
        <children xmi:id="_gtLX3uC7EeWluskssTLFGg" type="TreeNode_Variables"/>
        <styles xsi:type="notation:ShapeStyle" xmi:id="_gtLX3-C7EeWluskstSLFGg" fontName="Segoe UI" lineColor="0"/>
      </children>
      <children xmi:id="_gtLX4OC7EeWluskstSLFGg" type="ChanceNode" element="#_gtHtG-C7EeWluskscjLFGg">
        <children xmi:id="_gtLX4eC7EeWluskstSLFGg" type="TreeNode_Label"/>
        <children xmi:id="_gtLX4uC7EeWluskstSLFGg" type="TreeNode_Probability"/>
        <children xmi:id="_gtLX4-C7EeWluskstSLFGg" type="TreeNode_Variables"/>
        <styles xsi:type="notation:ShapeStyle" xmi:id="_gtLX5OC7EeWlusksuRLFGg" fontName="Lucida Grande" lineColor="0"/>
      </children>
      <children xmi:id="_gtLX5eC7EeWlusksuRLFGg" type="ChanceNode" element="#_gtHtEeC7EeWlusksalLFGg">
        <children xmi:id="_gtLX5uC7EeWlusksuRLFGg" type="TreeNode_Label"/>
        <children xmi:id="_gtLX5-C7EeWlusksuRLFGg" type="TreeNode_Probability"/>
        <children xmi:id="_gtLX6OC7EeWlusksuRLFGg" type="TreeNode_Variables"/>
        <styles xsi:type="notation:ShapeStyle" xmi:id="_gtLX6eC7EeWlusksvQLFGg" fontName="Lucida Grande" lineColor="0"/>
      </children>
      <children xmi:id="_gtLX6uC7EeWlusksvQLFGg" type="TerminalNode" element="#_gtHtF-C7EeWlusksbkLFGg">
        <children xmi:id="_gtLX6-C7EeWlusksvQLFGg" type="TreeNode_Label"/>
        <children xmi:id="_gtLX7OC7EeWlusksvQLFGg" type="TreeNode_Probability"/>
        <children xmi:id="_gtLX7eC7EeWlusksvQLFGg" type="TreeNode_Variables"/>
        <styles xsi:type="notation:ShapeStyle" xmi:id="_gtLX7uC7EeWluskswPLFGg" fontName="Segoe UI" lineColor="0"/>
      </children>
      <children xmi:id="_gtLX7-C7EeWluskswPLFGg" type="TerminalNode" element="#_gtHtE-C7EeWlusksalLFGg">
        <children xmi:id="_gtLX8OC7EeWluskswPLFGg" type="TreeNode_Label"/>
        <children xmi:id="_gtLX8eC7EeWluskswPLFGg" type="TreeNode_Probability"/>
        <children xmi:id="_gtLX8uC7EeWluskswPLFGg" type="TreeNode_Variables"/>
        <styles xsi:type="notation:ShapeStyle" xmi:id="_gtLX8-C7EeWlusksxOLFGg" fontName="Segoe UI" lineColor="0"/>
      </children>
      <children xmi:id="_gtLX9OC7EeWlusksxOLFGg" type="TerminalNode" element="#_gtHtHeC7EeWluskscjLFGg">
        <children xmi:id="_gtLX9eC7EeWlusksxOLFGg" type="TreeNode_Label"/>
        <children xmi:id="_gtLX9uC7EeWlusksxOLFGg" type="TreeNode_Probability"/>
        <children xmi:id="_gtLX9-C7EeWlusksxOLFGg" type="TreeNode_Variables"/>
        <styles xsi:type="notation:ShapeStyle" xmi:id="_gtLX-OC7EeWlusksyNLFGg" fontName="Segoe UI" lineColor="0"/>
      </children>
      <children xmi:id="_gtLX-eC7EeWlusksyNLFGg" type="TerminalNode" element="#_gtHtIeC7EeWlusksdiLFGg">
        <children xmi:id="_gtLX-uC7EeWlusksyNLFGg" type="TreeNode_Label"/>
        <children xmi:id="_gtLX--C7EeWlusksyNLFGg" type="TreeNode_Probability"/>
        <children xmi:id="_gtLX_OC7EeWlusksyNLFGg" type="TreeNode_Variables"/>
        <styles xsi:type="notation:ShapeStyle" xmi:id="_gtLX_eC7EeWluskszMLFGg" fontName="Segoe UI" lineColor="0"/>
      </children>
      <children xmi:id="_gtLX_uC7EeWluskszMLFGg" type="ChanceNode" element="#_gtHs9-C7EeWlusksUrLFGg">
        <children xmi:id="_gtL-AOC7EeWluskszMLFGg" type="TreeNode_Label"/>
        <children xmi:id="_gtL-AeC7EeWluskszMLFGg" type="TreeNode_Probability"/>
        <children xmi:id="_gtL-AuC7EeWluskszMLFGg" type="TreeNode_Variables"/>
        <styles xsi:type="notation:ShapeStyle" xmi:id="_gtL-A-C7EeWlusks0LLFGg" fontName="Segoe UI" lineColor="0"/>
      </children>
      <children xmi:id="_gtL-BOC7EeWlusks0LLFGg" type="ChanceNode" element="#_gtHs_eC7EeWlusksWpLFGg">
        <children xmi:id="_gtL-BeC7EeWlusks0LLFGg" type="TreeNode_Label"/>
        <children xmi:id="_gtL-BuC7EeWlusks0LLFGg" type="TreeNode_Probability"/>
        <children xmi:id="_gtL-B-C7EeWlusks0LLFGg" type="TreeNode_Variables"/>
        <styles xsi:type="notation:ShapeStyle" xmi:id="_gtL-COC7EeWlusks1KLFGg" fontName="Segoe UI" lineColor="0"/>
      </children>
      <children xmi:id="_gtL-CeC7EeWlusks1KLFGg" type="TerminalNode" element="#_gtHs-eC7EeWlusksVqLFGg">
        <children xmi:id="_gtL-CuC7EeWlusks1KLFGg" type="TreeNode_Label"/>
        <children xmi:id="_gtL-C-C7EeWlusks1KLFGg" type="TreeNode_Probability"/>
        <children xmi:id="_gtL-DOC7EeWlusks1KLFGg" type="TreeNode_Variables"/>
        <styles xsi:type="notation:ShapeStyle" xmi:id="_gtL-DeC7EeWlusks2JLFGg" fontName="Segoe UI" lineColor="0"/>
      </children>
      <children xmi:id="_gtL-DuC7EeWlusks2JLFGg" type="ChanceNode" element="#_gtHtA-C7EeWlusksXoLFGg">
        <children xmi:id="_gtL-D-C7EeWlusks2JLFGg" type="TreeNode_Label"/>
        <children xmi:id="_gtL-EOC7EeWlusks2JLFGg" type="TreeNode_Probability"/>
        <children xmi:id="_gtL-EeC7EeWlusks2JLFGg" type="TreeNode_Variables"/>
        <styles xsi:type="notation:ShapeStyle" xmi:id="_gtL-EuC7EeWlusks3ILFGg" fontName="Segoe UI" lineColor="0"/>
      </children>
      <children xmi:id="_gtL-E-C7EeWlusks3ILFGg" type="TerminalNode" element="#_gtHs_-C7EeWlusksWpLFGg">
        <children xmi:id="_gtL-FOC7EeWlusks3ILFGg" type="TreeNode_Label"/>
        <children xmi:id="_gtL-FeC7EeWlusks3ILFGg" type="TreeNode_Probability"/>
        <children xmi:id="_gtL-FuC7EeWlusks3ILFGg" type="TreeNode_Variables"/>
        <styles xsi:type="notation:ShapeStyle" xmi:id="_gtL-F-C7EeWlusks4HLFGg" fontName="Segoe UI" lineColor="0"/>
      </children>
      <children xmi:id="_gtL-GOC7EeWlusks4HLFGg" type="TerminalNode" element="#_gtHtCeC7EeWlusksYnLFGg">
        <children xmi:id="_gtL-GeC7EeWlusks4HLFGg" type="TreeNode_Label"/>
        <children xmi:id="_gtL-GuC7EeWlusks4HLFGg" type="TreeNode_Probability"/>
        <children xmi:id="_gtL-G-C7EeWlusks4HLFGg" type="TreeNode_Variables"/>
        <styles xsi:type="notation:ShapeStyle" xmi:id="_gtL-HOC7EeWlusks5GLFGg" fontName="Segoe UI" lineColor="0"/>
      </children>
      <children xmi:id="_gtL-HeC7EeWlusks5GLFGg" type="TerminalNode" element="#_gtHtBeC7EeWlusksXoLFGg">
        <children xmi:id="_gtL-HuC7EeWlusks5GLFGg" type="TreeNode_Label"/>
        <children xmi:id="_gtL-H-C7EeWlusks5GLFGg" type="TreeNode_Probability"/>
        <children xmi:id="_gtL-IOC7EeWlusks5GLFGg" type="TreeNode_Variables"/>
        <styles xsi:type="notation:ShapeStyle" xmi:id="_gtL-IeC7EeWlusks6FLFGg" fontName="Segoe UI" lineColor="0"/>
      </children>
      <children xmi:id="_gtL-IuC7EeWlusks6FLFGg" type="ChanceNode" element="#_gtHtQuC7EeWlusksjcLFGg">
        <children xmi:id="_gtL-I-C7EeWlusks6FLFGg" type="TreeNode_Label"/>
        <children xmi:id="_gtL-JOC7EeWlusks6FLFGg" type="TreeNode_Probability"/>
        <children xmi:id="_gtL-JeC7EeWlusks6FLFGg" type="TreeNode_Variables"/>
        <styles xsi:type="notation:ShapeStyle" xmi:id="_gtL-JuC7EeWlusks7ELFGg" fontName="Segoe UI" lineColor="0"/>
      </children>
      <children xmi:id="_gtL-J-C7EeWlusks7ELFGg" type="ChanceNode" element="#_gtHtWuC7EeWlusksoXLFGg">
        <children xmi:id="_gtL-KOC7EeWlusks7ELFGg" type="TreeNode_Label"/>
        <children xmi:id="_gtL-KeC7EeWlusks7ELFGg" type="TreeNode_Probability"/>
        <children xmi:id="_gtL-KuC7EeWlusks7ELFGg" type="TreeNode_Variables"/>
        <styles xsi:type="notation:ShapeStyle" xmi:id="_gtL-K-C7EeWlusks8DLFGg" fontName="Segoe UI" lineColor="0"/>
      </children>
      <children xmi:id="_gtL-LOC7EeWlusks8DLFGg" type="ChanceNode" element="#_gtHtROC7EeWluskskbLFGg">
        <children xmi:id="_gtL-LeC7EeWlusks8DLFGg" type="TreeNode_Label"/>
        <children xmi:id="_gtL-LuC7EeWlusks8DLFGg" type="TreeNode_Probability"/>
        <children xmi:id="_gtL-L-C7EeWlusks8DLFGg" type="TreeNode_Variables"/>
        <styles xsi:type="notation:ShapeStyle" xmi:id="_gtL-MOC7EeWlusks9CLFGg" fontName="Segoe UI" lineColor="0"/>
      </children>
      <children xmi:id="_gtL-MeC7EeWlusks9CLFGg" type="ChanceNode" element="#_gtHtUOC7EeWlusksmZLFGg">
        <children xmi:id="_gtL-MuC7EeWlusks9CLFGg" type="TreeNode_Label"/>
        <children xmi:id="_gtL-M-C7EeWlusks9CLFGg" type="TreeNode_Probability"/>
        <children xmi:id="_gtL-NOC7EeWlusks9CLFGg" type="TreeNode_Variables"/>
        <styles xsi:type="notation:ShapeStyle" xmi:id="_gtL-NeC7EeWlusks-BLFGg" fontName="Lucida Grande" lineColor="0"/>
      </children>
      <children xmi:id="_gtL-NuC7EeWlusks-BLFGg" type="ChanceNode" element="#_gtHtRuC7EeWluskskbLFGg">
        <children xmi:id="_gtL-N-C7EeWlusks-BLFGg" type="TreeNode_Label"/>
        <children xmi:id="_gtL-OOC7EeWlusks-BLFGg" type="TreeNode_Probability"/>
        <children xmi:id="_gtL-OeC7EeWlusks-BLFGg" type="TreeNode_Variables"/>
        <styles xsi:type="notation:ShapeStyle" xmi:id="_gtL-OuC7EeWlusks_ALFGg" fontName="Lucida Grande" lineColor="0"/>
      </children>
      <children xmi:id="_gtL-O-C7EeWlusks_ALFGg" type="TerminalNode" element="#_gtHtTOC7EeWluskslaLFGg">
        <children xmi:id="_gtL-POC7EeWlusks_ALFGg" type="TreeNode_Label"/>
        <children xmi:id="_gtL-PeC7EeWlusks_ALFGg" type="TreeNode_Probability"/>
        <children xmi:id="_gtL-PuC7EeWlusks_ALFGg" type="TreeNode_Variables"/>
        <styles xsi:type="notation:ShapeStyle" xmi:id="_gtL-P-C7EeWlusksA_LFGg" fontName="Segoe UI" lineColor="0"/>
      </children>
      <children xmi:id="_gtL-QOC7EeWlusksA_LFGg" type="TerminalNode" element="#_gtHtSOC7EeWluskslaLFGg">
        <children xmi:id="_gtL-QeC7EeWlusksA_LFGg" type="TreeNode_Label"/>
        <children xmi:id="_gtL-QuC7EeWlusksA_LFGg" type="TreeNode_Probability"/>
        <children xmi:id="_gtL-Q-C7EeWlusksA_LFGg" type="TreeNode_Variables"/>
        <styles xsi:type="notation:ShapeStyle" xmi:id="_gtL-ROC7EeWlusksB-LFGg" fontName="Segoe UI" lineColor="0"/>
      </children>
      <children xmi:id="_gtL-ReC7EeWlusksB-LFGg" type="TerminalNode" element="#_gtHtUuC7EeWlusksnYLFGg">
        <children xmi:id="_gtL-RuC7EeWlusksB-LFGg" type="TreeNode_Label"/>
        <children xmi:id="_gtL-R-C7EeWlusksB-LFGg" type="TreeNode_Probability"/>
        <children xmi:id="_gtL-SOC7EeWlusksB-LFGg" type="TreeNode_Variables"/>
        <styles xsi:type="notation:ShapeStyle" xmi:id="_gtL-SeC7EeWlusksC9LFGg" fontName="Segoe UI" lineColor="0"/>
      </children>
      <children xmi:id="_gtL-SuC7EeWlusksC9LFGg" type="TerminalNode" element="#_gtHtVuC7EeWlusksnYLFGg">
        <children xmi:id="_gtL-S-C7EeWlusksC9LFGg" type="TreeNode_Label"/>
        <children xmi:id="_gtL-TOC7EeWlusksC9LFGg" type="TreeNode_Probability"/>
        <children xmi:id="_gtL-TeC7EeWlusksC9LFGg" type="TreeNode_Variables"/>
        <styles xsi:type="notation:ShapeStyle" xmi:id="_gtL-TuC7EeWlusksD8LFGg" fontName="Segoe UI" lineColor="0"/>
      </children>
      <children xmi:id="_gtL-T-C7EeWlusksD8LFGg" type="ChanceNode" element="#_gtHtKuC7EeWlusksfgLFGg">
        <children xmi:id="_gtL-UOC7EeWlusksD8LFGg" type="TreeNode_Label"/>
        <children xmi:id="_gtL-UeC7EeWlusksD8LFGg" type="TreeNode_Probability"/>
        <children xmi:id="_gtL-UuC7EeWlusksD8LFGg" type="TreeNode_Variables"/>
        <styles xsi:type="notation:ShapeStyle" xmi:id="_gtL-U-C7EeWlusksE7LFGg" fontName="Segoe UI" lineColor="0"/>
      </children>
      <children xmi:id="_gtL-VOC7EeWlusksE7LFGg" type="ChanceNode" element="#_gtITteC7EeWluskstSLFGg">
        <children xmi:id="_gtL-VeC7EeWlusksE7LFGg" type="TreeNode_Label"/>
        <children xmi:id="_gtL-VuC7EeWlusksE7LFGg" type="TreeNode_Probability"/>
        <children xmi:id="_gtL-V-C7EeWlusksE7LFGg" type="TreeNode_Variables"/>
        <styles xsi:type="notation:ShapeStyle" xmi:id="_gtL-WOC7EeWlusksF6LFGg" fontName="Segoe UI" lineColor="0"/>
      </children>
      <children xmi:id="_gtL-WeC7EeWlusksF6LFGg" type="ChanceNode" element="#_gtHtLOC7EeWlusksfgLFGg">
        <children xmi:id="_gtL-WuC7EeWlusksF6LFGg" type="TreeNode_Label"/>
        <children xmi:id="_gtL-W-C7EeWlusksF6LFGg" type="TreeNode_Probability"/>
        <children xmi:id="_gtL-XOC7EeWlusksF6LFGg" type="TreeNode_Variables"/>
        <styles xsi:type="notation:ShapeStyle" xmi:id="_gtL-XeC7EeWlusksG5LFGg" fontName="Segoe UI" lineColor="0"/>
      </children>
      <children xmi:id="_gtL-XuC7EeWlusksG5LFGg" type="ChanceNode" element="#_gtHtMuC7EeWlusksgfLFGg">
        <children xmi:id="_gtL-X-C7EeWlusksG5LFGg" type="TreeNode_Label"/>
        <children xmi:id="_gtL-YOC7EeWlusksG5LFGg" type="TreeNode_Probability"/>
        <children xmi:id="_gtL-YeC7EeWlusksG5LFGg" type="TreeNode_Variables"/>
        <styles xsi:type="notation:ShapeStyle" xmi:id="_gtL-YuC7EeWlusksH4LFGg" fontName="Segoe UI" lineColor="0"/>
      </children>
      <children xmi:id="_gtL-Y-C7EeWlusksH4LFGg" type="TerminalNode" element="#_gtHtLuC7EeWlusksfgLFGg">
        <children xmi:id="_gtL-ZOC7EeWlusksH4LFGg" type="TreeNode_Label"/>
        <children xmi:id="_gtL-ZeC7EeWlusksH4LFGg" type="TreeNode_Probability"/>
        <children xmi:id="_gtL-ZuC7EeWlusksH4LFGg" type="TreeNode_Variables"/>
        <styles xsi:type="notation:ShapeStyle" xmi:id="_gtL-Z-C7EeWlusksI3LFGg" fontName="Segoe UI" lineColor="0"/>
      </children>
      <children xmi:id="_gtL-aOC7EeWlusksI3LFGg" type="ChanceNode" element="#_gtHtOOC7EeWlusksheLFGg">
        <children xmi:id="_gtL-aeC7EeWlusksI3LFGg" type="TreeNode_Label"/>
        <children xmi:id="_gtL-auC7EeWlusksI3LFGg" type="TreeNode_Probability"/>
        <children xmi:id="_gtL-a-C7EeWlusksI3LFGg" type="TreeNode_Variables"/>
        <styles xsi:type="notation:ShapeStyle" xmi:id="_gtL-bOC7EeWlusksJ2LFGg" fontName="Segoe UI" lineColor="0"/>
      </children>
      <children xmi:id="_gtL-beC7EeWlusksJ2LFGg" type="TerminalNode" element="#_gtHtNOC7EeWlusksheLFGg">
        <children xmi:id="_gtL-buC7EeWlusksJ2LFGg" type="TreeNode_Label"/>
        <children xmi:id="_gtL-b-C7EeWlusksJ2LFGg" type="TreeNode_Probability"/>
        <children xmi:id="_gtL-cOC7EeWlusksJ2LFGg" type="TreeNode_Variables"/>
        <styles xsi:type="notation:ShapeStyle" xmi:id="_gtL-ceC7EeWlusksK1LFGg" fontName="Segoe UI" lineColor="0"/>
      </children>
      <children xmi:id="_gtL-cuC7EeWlusksK1LFGg" type="TerminalNode" element="#_gtHtPuC7EeWlusksjcLFGg">
        <children xmi:id="_gtL-c-C7EeWlusksK1LFGg" type="TreeNode_Label"/>
        <children xmi:id="_gtL-dOC7EeWlusksK1LFGg" type="TreeNode_Probability"/>
        <children xmi:id="_gtL-deC7EeWlusksK1LFGg" type="TreeNode_Variables"/>
        <styles xsi:type="notation:ShapeStyle" xmi:id="_gtL-duC7EeWlusksL0LFGg" fontName="Segoe UI" lineColor="0"/>
      </children>
      <children xmi:id="_gtL-d-C7EeWlusksL0LFGg" type="TerminalNode" element="#_gtHtOuC7EeWlusksidLFGg">
        <children xmi:id="_gtL-eOC7EeWlusksL0LFGg" type="TreeNode_Label"/>
        <children xmi:id="_gtL-eeC7EeWlusksL0LFGg" type="TreeNode_Probability"/>
        <children xmi:id="_gtL-euC7EeWlusksL0LFGg" type="TreeNode_Variables"/>
        <styles xsi:type="notation:ShapeStyle" xmi:id="_gtL-e-C7EeWlusksMzLFGg" fontName="Segoe UI" lineColor="0"/>
      </children>
      <children xmi:id="_gtL-fOC7EeWlusksMzLFGg" type="ChanceNode" element="#_gtITzeC7EeWlusksyNLFGg">
        <children xmi:id="_gtL-feC7EeWlusksMzLFGg" type="TreeNode_Label"/>
        <children xmi:id="_gtL-fuC7EeWlusksMzLFGg" type="TreeNode_Probability"/>
        <children xmi:id="_gtL-f-C7EeWlusksMzLFGg" type="TreeNode_Variables"/>
        <styles xsi:type="notation:ShapeStyle" xmi:id="_gtL-gOC7EeWlusksNyLFGg" fontName="Segoe UI" lineColor="0"/>
      </children>
      <children xmi:id="_gtL-geC7EeWlusksNyLFGg" type="ChanceNode" element="#_gtIT5eC7EeWlusks3ILFGg">
        <children xmi:id="_gtL-guC7EeWlusksNyLFGg" type="TreeNode_Label"/>
        <children xmi:id="_gtL-g-C7EeWlusksNyLFGg" type="TreeNode_Probability"/>
        <children xmi:id="_gtL-hOC7EeWlusksNyLFGg" type="TreeNode_Variables"/>
        <styles xsi:type="notation:ShapeStyle" xmi:id="_gtL-heC7EeWlusksOxLFGg" fontName="Segoe UI" lineColor="0"/>
      </children>
      <children xmi:id="_gtL-huC7EeWlusksOxLFGg" type="ChanceNode" element="#_gtITz-C7EeWlusksyNLFGg">
        <children xmi:id="_gtL-h-C7EeWlusksOxLFGg" type="TreeNode_Label"/>
        <children xmi:id="_gtL-iOC7EeWlusksOxLFGg" type="TreeNode_Probability"/>
        <children xmi:id="_gtL-ieC7EeWlusksOxLFGg" type="TreeNode_Variables"/>
        <styles xsi:type="notation:ShapeStyle" xmi:id="_gtL-iuC7EeWlusksPwLFGg" fontName="Segoe UI" lineColor="0"/>
      </children>
      <children xmi:id="_gtL-i-C7EeWlusksPwLFGg" type="ChanceNode" element="#_gtIT2-C7EeWlusks1KLFGg">
        <children xmi:id="_gtL-jOC7EeWlusksPwLFGg" type="TreeNode_Label"/>
        <children xmi:id="_gtL-jeC7EeWlusksPwLFGg" type="TreeNode_Probability"/>
        <children xmi:id="_gtL-juC7EeWlusksPwLFGg" type="TreeNode_Variables"/>
        <styles xsi:type="notation:ShapeStyle" xmi:id="_gtL-j-C7EeWlusksQvLFGg" fontName="Lucida Grande" lineColor="0"/>
      </children>
      <children xmi:id="_gtL-kOC7EeWlusksQvLFGg" type="ChanceNode" element="#_gtIT0eC7EeWluskszMLFGg">
        <children xmi:id="_gtL-keC7EeWlusksQvLFGg" type="TreeNode_Label"/>
        <children xmi:id="_gtL-kuC7EeWlusksQvLFGg" type="TreeNode_Probability"/>
        <children xmi:id="_gtL-k-C7EeWlusksQvLFGg" type="TreeNode_Variables"/>
        <styles xsi:type="notation:ShapeStyle" xmi:id="_gtL-lOC7EeWlusksRuLFGg" fontName="Lucida Grande" lineColor="0"/>
      </children>
      <children xmi:id="_gtL-leC7EeWlusksRuLFGg" type="TerminalNode" element="#_gtIT1-C7EeWlusks0LLFGg">
        <children xmi:id="_gtL-luC7EeWlusksRuLFGg" type="TreeNode_Label"/>
        <children xmi:id="_gtL-l-C7EeWlusksRuLFGg" type="TreeNode_Probability"/>
        <children xmi:id="_gtL-mOC7EeWlusksRuLFGg" type="TreeNode_Variables"/>
        <styles xsi:type="notation:ShapeStyle" xmi:id="_gtL-meC7EeWlusksStLFGg" fontName="Segoe UI" lineColor="0"/>
      </children>
      <children xmi:id="_gtL-muC7EeWlusksStLFGg" type="TerminalNode" element="#_gtIT0-C7EeWluskszMLFGg">
        <children xmi:id="_gtL-m-C7EeWlusksStLFGg" type="TreeNode_Label"/>
        <children xmi:id="_gtL-nOC7EeWlusksStLFGg" type="TreeNode_Probability"/>
        <children xmi:id="_gtL-neC7EeWlusksStLFGg" type="TreeNode_Variables"/>
        <styles xsi:type="notation:ShapeStyle" xmi:id="_gtL-nuC7EeWlusksTsLFGg" fontName="Segoe UI" lineColor="0"/>
      </children>
      <children xmi:id="_gtL-n-C7EeWlusksTsLFGg" type="TerminalNode" element="#_gtIT3eC7EeWlusks1KLFGg">
        <children xmi:id="_gtL-oOC7EeWlusksTsLFGg" type="TreeNode_Label"/>
        <children xmi:id="_gtL-oeC7EeWlusksTsLFGg" type="TreeNode_Probability"/>
        <children xmi:id="_gtL-ouC7EeWlusksTsLFGg" type="TreeNode_Variables"/>
        <styles xsi:type="notation:ShapeStyle" xmi:id="_gtL-o-C7EeWlusksUrLFGg" fontName="Segoe UI" lineColor="0"/>
      </children>
      <children xmi:id="_gtL-pOC7EeWlusksUrLFGg" type="TerminalNode" element="#_gtIT4eC7EeWlusks2JLFGg">
        <children xmi:id="_gtL-peC7EeWlusksUrLFGg" type="TreeNode_Label"/>
        <children xmi:id="_gtL-puC7EeWlusksUrLFGg" type="TreeNode_Probability"/>
        <children xmi:id="_gtL-p-C7EeWlusksUrLFGg" type="TreeNode_Variables"/>
        <styles xsi:type="notation:ShapeStyle" xmi:id="_gtL-qOC7EeWlusksVqLFGg" fontName="Segoe UI" lineColor="0"/>
      </children>
      <children xmi:id="_gtL-qeC7EeWlusksVqLFGg" type="ChanceNode" element="#_gtITt-C7EeWluskstSLFGg">
        <children xmi:id="_gtL-quC7EeWlusksVqLFGg" type="TreeNode_Label"/>
        <children xmi:id="_gtL-q-C7EeWlusksVqLFGg" type="TreeNode_Probability"/>
        <children xmi:id="_gtL-rOC7EeWlusksVqLFGg" type="TreeNode_Variables"/>
        <styles xsi:type="notation:ShapeStyle" xmi:id="_gtL-reC7EeWlusksWpLFGg" fontName="Segoe UI" lineColor="0"/>
      </children>
      <children xmi:id="_gtL-ruC7EeWlusksWpLFGg" type="ChanceNode" element="#_gtITveC7EeWlusksvQLFGg">
        <children xmi:id="_gtL-r-C7EeWlusksWpLFGg" type="TreeNode_Label"/>
        <children xmi:id="_gtL-sOC7EeWlusksWpLFGg" type="TreeNode_Probability"/>
        <children xmi:id="_gtL-seC7EeWlusksWpLFGg" type="TreeNode_Variables"/>
        <styles xsi:type="notation:ShapeStyle" xmi:id="_gtL-suC7EeWlusksXoLFGg" fontName="Segoe UI" lineColor="0"/>
      </children>
      <children xmi:id="_gtL-s-C7EeWlusksXoLFGg" type="TerminalNode" element="#_gtITueC7EeWlusksuRLFGg">
        <children xmi:id="_gtL-tOC7EeWlusksXoLFGg" type="TreeNode_Label"/>
        <children xmi:id="_gtL-teC7EeWlusksXoLFGg" type="TreeNode_Probability"/>
        <children xmi:id="_gtL-tuC7EeWlusksXoLFGg" type="TreeNode_Variables"/>
        <styles xsi:type="notation:ShapeStyle" xmi:id="_gtL-t-C7EeWlusksYnLFGg" fontName="Segoe UI" lineColor="0"/>
      </children>
      <children xmi:id="_gtL-uOC7EeWlusksYnLFGg" type="ChanceNode" element="#_gtITw-C7EeWluskswPLFGg">
        <children xmi:id="_gtL-ueC7EeWlusksYnLFGg" type="TreeNode_Label"/>
        <children xmi:id="_gtL-uuC7EeWlusksYnLFGg" type="TreeNode_Probability"/>
        <children xmi:id="_gtL-u-C7EeWlusksYnLFGg" type="TreeNode_Variables"/>
        <styles xsi:type="notation:ShapeStyle" xmi:id="_gtL-vOC7EeWlusksZmLFGg" fontName="Segoe UI" lineColor="0"/>
      </children>
      <children xmi:id="_gtL-veC7EeWlusksZmLFGg" type="TerminalNode" element="#_gtITv-C7EeWlusksvQLFGg">
        <children xmi:id="_gtL-vuC7EeWlusksZmLFGg" type="TreeNode_Label"/>
        <children xmi:id="_gtL-v-C7EeWlusksZmLFGg" type="TreeNode_Probability"/>
        <children xmi:id="_gtL-wOC7EeWlusksZmLFGg" type="TreeNode_Variables"/>
        <styles xsi:type="notation:ShapeStyle" xmi:id="_gtL-weC7EeWlusksalLFGg" fontName="Segoe UI" lineColor="0"/>
      </children>
      <children xmi:id="_gtL-wuC7EeWlusksalLFGg" type="TerminalNode" element="#_gtITyeC7EeWlusksxOLFGg">
        <children xmi:id="_gtL-w-C7EeWlusksalLFGg" type="TreeNode_Label"/>
        <children xmi:id="_gtL-xOC7EeWlusksalLFGg" type="TreeNode_Probability"/>
        <children xmi:id="_gtL-xeC7EeWlusksalLFGg" type="TreeNode_Variables"/>
        <styles xsi:type="notation:ShapeStyle" xmi:id="_gtL-xuC7EeWlusksbkLFGg" fontName="Segoe UI" lineColor="0"/>
      </children>
      <children xmi:id="_gtL-x-C7EeWlusksbkLFGg" type="TerminalNode" element="#_gtITxeC7EeWluskswPLFGg">
        <children xmi:id="_gtL-yOC7EeWlusksbkLFGg" type="TreeNode_Label"/>
        <children xmi:id="_gtL-yeC7EeWlusksbkLFGg" type="TreeNode_Probability"/>
        <children xmi:id="_gtL-yuC7EeWlusksbkLFGg" type="TreeNode_Variables"/>
        <styles xsi:type="notation:ShapeStyle" xmi:id="_gtL-y-C7EeWluskscjLFGg" fontName="Segoe UI" lineColor="0"/>
      </children>
      <children xmi:id="_gtL-zOC7EeWluskscjLFGg" type="ChanceNode" element="#_gtITqeC7EeWlusksrULFGg">
        <children xmi:id="_gtL-zeC7EeWluskscjLFGg" type="TreeNode_Label"/>
        <children xmi:id="_gtL-zuC7EeWluskscjLFGg" type="TreeNode_Probability"/>
        <children xmi:id="_gtL-z-C7EeWluskscjLFGg" type="TreeNode_Variables"/>
        <styles xsi:type="notation:ShapeStyle" xmi:id="_gtL-0OC7EeWlusksdiLFGg" fontName="Segoe UI" lineColor="0"/>
      </children>
      <children xmi:id="_gtL-0eC7EeWlusksdiLFGg" type="ChanceNode" element="#_gtHtXOC7EeWluskspWLFGg">
        <children xmi:id="_gtL-0uC7EeWlusksdiLFGg" type="TreeNode_Label"/>
        <children xmi:id="_gtL-0-C7EeWlusksdiLFGg" type="TreeNode_Probability"/>
        <children xmi:id="_gtL-1OC7EeWlusksdiLFGg" type="TreeNode_Variables"/>
        <styles xsi:type="notation:ShapeStyle" xmi:id="_gtL-1eC7EeWlusksehLFGg" fontName="Segoe UI" lineColor="0"/>
      </children>
      <children xmi:id="_gtL-1uC7EeWlusksehLFGg" type="TerminalNode" element="#_gtITr-C7EeWluskssTLFGg">
        <children xmi:id="_gtL-1-C7EeWlusksehLFGg" type="TreeNode_Label"/>
        <children xmi:id="_gtL-2OC7EeWlusksehLFGg" type="TreeNode_Probability"/>
        <children xmi:id="_gtL-2eC7EeWlusksehLFGg" type="TreeNode_Variables"/>
        <styles xsi:type="notation:ShapeStyle" xmi:id="_gtL-2uC7EeWlusksfgLFGg" fontName="Segoe UI" lineColor="0"/>
      </children>
      <children xmi:id="_gtL-2-C7EeWlusksfgLFGg" type="TerminalNode" element="#_gtITq-C7EeWlusksrULFGg">
        <children xmi:id="_gtL-3OC7EeWlusksfgLFGg" type="TreeNode_Label"/>
        <children xmi:id="_gtL-3eC7EeWlusksfgLFGg" type="TreeNode_Probability"/>
        <children xmi:id="_gtL-3uC7EeWlusksfgLFGg" type="TreeNode_Variables"/>
        <styles xsi:type="notation:ShapeStyle" xmi:id="_gtL-3-C7EeWlusksgfLFGg" fontName="Segoe UI" lineColor="0"/>
      </children>
      <children xmi:id="_gtL-4OC7EeWlusksgfLFGg" type="TerminalNode" element="#_gtITpeC7EeWlusksqVLFGg">
        <children xmi:id="_gtL-4eC7EeWlusksgfLFGg" type="TreeNode_Label"/>
        <children xmi:id="_gtL-4uC7EeWlusksgfLFGg" type="TreeNode_Probability"/>
        <children xmi:id="_gtL-4-C7EeWlusksgfLFGg" type="TreeNode_Variables"/>
        <styles xsi:type="notation:ShapeStyle" xmi:id="_gtL-5OC7EeWlusksheLFGg" fontName="Segoe UI" lineColor="0"/>
      </children>
      <children xmi:id="_gtL-5eC7EeWlusksheLFGg" type="TerminalNode" element="#_gtIToeC7EeWluskspWLFGg">
        <children xmi:id="_gtL-5uC7EeWlusksheLFGg" type="TreeNode_Label"/>
        <children xmi:id="_gtL-5-C7EeWlusksheLFGg" type="TreeNode_Probability"/>
        <children xmi:id="_gtL-6OC7EeWlusksheLFGg" type="TreeNode_Variables"/>
        <styles xsi:type="notation:ShapeStyle" xmi:id="_gtL-6eC7EeWlusksidLFGg" fontName="Segoe UI" lineColor="0"/>
      </children>
      <children xmi:id="_gtL-6uC7EeWlusksidLFGg" type="ChanceNode" element="#_gtIT8eC7EeWlusks5GLFGg">
        <children xmi:id="_gtL-6-C7EeWlusksidLFGg" type="TreeNode_Label"/>
        <children xmi:id="_gtL-7OC7EeWlusksidLFGg" type="TreeNode_Probability"/>
        <children xmi:id="_gtL-7eC7EeWlusksidLFGg" type="TreeNode_Variables"/>
        <styles xsi:type="notation:ShapeStyle" xmi:id="_gtL-7uC7EeWlusksjcLFGg" fontName="Segoe UI" lineColor="0"/>
      </children>
      <children xmi:id="_gtL-7-C7EeWlusksjcLFGg" type="ChanceNode" element="#_gtIT5-C7EeWlusks3ILFGg">
        <children xmi:id="_gtL-8OC7EeWlusksjcLFGg" type="TreeNode_Label"/>
        <children xmi:id="_gtL-8eC7EeWlusksjcLFGg" type="TreeNode_Probability"/>
        <children xmi:id="_gtL-8uC7EeWlusksjcLFGg" type="TreeNode_Variables"/>
        <styles xsi:type="notation:ShapeStyle" xmi:id="_gtL-8-C7EeWluskskbLFGg" fontName="Segoe UI" lineColor="0"/>
      </children>
      <children xmi:id="_gtL-9OC7EeWluskskbLFGg" type="TerminalNode" element="#_gtIT9-C7EeWlusks6FLFGg">
        <children xmi:id="_gtL-9eC7EeWluskskbLFGg" type="TreeNode_Label"/>
        <children xmi:id="_gtL-9uC7EeWluskskbLFGg" type="TreeNode_Probability"/>
        <children xmi:id="_gtL-9-C7EeWluskskbLFGg" type="TreeNode_Variables"/>
        <styles xsi:type="notation:ShapeStyle" xmi:id="_gtL--OC7EeWluskslaLFGg" fontName="Segoe UI" lineColor="0"/>
      </children>
      <children xmi:id="_gtL--eC7EeWluskslaLFGg" type="TerminalNode" element="#_gtIT8-C7EeWlusks5GLFGg">
        <children xmi:id="_gtL--uC7EeWluskslaLFGg" type="TreeNode_Label"/>
        <children xmi:id="_gtL---C7EeWluskslaLFGg" type="TreeNode_Probability"/>
        <children xmi:id="_gtL-_OC7EeWluskslaLFGg" type="TreeNode_Variables"/>
        <styles xsi:type="notation:ShapeStyle" xmi:id="_gtL-_eC7EeWlusksmZLFGg" fontName="Segoe UI" lineColor="0"/>
      </children>
      <children xmi:id="_gtL-_uC7EeWlusksmZLFGg" type="TerminalNode" element="#_gtIT7eC7EeWlusks4HLFGg">
        <children xmi:id="_gtL-_-C7EeWlusksmZLFGg" type="TreeNode_Label"/>
        <children xmi:id="_gtL_AOC7EeWlusksmZLFGg" type="TreeNode_Probability"/>
        <children xmi:id="_gtL_AeC7EeWlusksmZLFGg" type="TreeNode_Variables"/>
        <styles xsi:type="notation:ShapeStyle" xmi:id="_gtL_AuC7EeWlusksnYLFGg" fontName="Segoe UI" lineColor="0"/>
      </children>
      <children xmi:id="_gtL_A-C7EeWlusksnYLFGg" type="TerminalNode" element="#_gtIT6eC7EeWlusks3ILFGg">
        <children xmi:id="_gtL_BOC7EeWlusksnYLFGg" type="TreeNode_Label"/>
        <children xmi:id="_gtL_BeC7EeWlusksnYLFGg" type="TreeNode_Probability"/>
        <children xmi:id="_gtL_BuC7EeWlusksnYLFGg" type="TreeNode_Variables"/>
        <styles xsi:type="notation:ShapeStyle" xmi:id="_gtMlEOC7EeWlusksoXLFGg" fontName="Segoe UI" lineColor="0"/>
      </children>
      <children xmi:id="_gtMlEeC7EeWlusksoXLFGg" type="ChanceNode" element="#_gtIUAOC7EeWlusks8DLFGg">
        <children xmi:id="_gtMlEuC7EeWlusksoXLFGg" type="TreeNode_Label"/>
        <children xmi:id="_gtMlE-C7EeWlusksoXLFGg" type="TreeNode_Probability"/>
        <children xmi:id="_gtMlFOC7EeWlusksoXLFGg" type="TreeNode_Variables"/>
        <styles xsi:type="notation:ShapeStyle" xmi:id="_gtMlFeC7EeWluskspWLFGg" fontName="Segoe UI" lineColor="0"/>
      </children>
      <children xmi:id="_gtMlFuC7EeWluskspWLFGg" type="ChanceNode" element="#_gtIULuC7EeWlusksF6LFGg">
        <children xmi:id="_gtMlF-C7EeWluskspWLFGg" type="TreeNode_Label"/>
        <children xmi:id="_gtMlGOC7EeWluskspWLFGg" type="TreeNode_Probability"/>
        <children xmi:id="_gtMlGeC7EeWluskspWLFGg" type="TreeNode_Variables"/>
        <styles xsi:type="notation:ShapeStyle" xmi:id="_gtMlGuC7EeWlusksqVLFGg" fontName="Segoe UI" lineColor="0"/>
      </children>
      <children xmi:id="_gtMlG-C7EeWlusksqVLFGg" type="ChanceNode" element="#_gtIT_uC7EeWlusks8DLFGg">
        <children xmi:id="_gtMlHOC7EeWlusksqVLFGg" type="TreeNode_Label"/>
        <children xmi:id="_gtMlHeC7EeWlusksqVLFGg" type="TreeNode_Probability"/>
        <children xmi:id="_gtMlHuC7EeWlusksqVLFGg" type="TreeNode_Variables"/>
        <styles xsi:type="notation:ShapeStyle" xmi:id="_gtMlH-C7EeWlusksrULFGg" fontName="Segoe UI" lineColor="0"/>
      </children>
      <children xmi:id="_gtMlIOC7EeWlusksrULFGg" type="ChanceNode" element="#_gtIUXOC7EeWlusksOxLFGg">
        <children xmi:id="_gtMlIeC7EeWlusksrULFGg" type="TreeNode_Label"/>
        <children xmi:id="_gtMlIuC7EeWlusksrULFGg" type="TreeNode_Probability"/>
        <children xmi:id="_gtMlI-C7EeWlusksrULFGg" type="TreeNode_Variables"/>
        <styles xsi:type="notation:ShapeStyle" xmi:id="_gtMlJOC7EeWluskssTLFGg" fontName="Segoe UI" lineColor="0"/>
      </children>
      <children xmi:id="_gtMlJeC7EeWluskssTLFGg" type="ChanceNode" element="#_gtIURuC7EeWlusksK1LFGg">
        <children xmi:id="_gtMlJuC7EeWluskssTLFGg" type="TreeNode_Label"/>
        <children xmi:id="_gtMlJ-C7EeWluskssTLFGg" type="TreeNode_Probability"/>
        <children xmi:id="_gtMlKOC7EeWluskssTLFGg" type="TreeNode_Variables"/>
        <styles xsi:type="notation:ShapeStyle" xmi:id="_gtMlKeC7EeWluskstSLFGg" fontName="Segoe UI" lineColor="0"/>
      </children>
      <children xmi:id="_gtMlKuC7EeWluskstSLFGg" type="ChanceNode" element="#_gtIUMOC7EeWlusksG5LFGg">
        <children xmi:id="_gtMlK-C7EeWluskstSLFGg" type="TreeNode_Label"/>
        <children xmi:id="_gtMlLOC7EeWluskstSLFGg" type="TreeNode_Probability"/>
        <children xmi:id="_gtMlLeC7EeWluskstSLFGg" type="TreeNode_Variables"/>
        <styles xsi:type="notation:ShapeStyle" xmi:id="_gtMlLuC7EeWlusksuRLFGg" fontName="Segoe UI" lineColor="0"/>
      </children>
      <children xmi:id="_gtMlL-C7EeWlusksuRLFGg" type="ChanceNode" element="#_gtIUNuC7EeWlusksH4LFGg">
        <children xmi:id="_gtMlMOC7EeWlusksuRLFGg" type="TreeNode_Label"/>
        <children xmi:id="_gtMlMeC7EeWlusksuRLFGg" type="TreeNode_Probability"/>
        <children xmi:id="_gtMlMuC7EeWlusksuRLFGg" type="TreeNode_Variables"/>
        <styles xsi:type="notation:ShapeStyle" xmi:id="_gtMlM-C7EeWlusksvQLFGg" fontName="Segoe UI" lineColor="0"/>
      </children>
      <children xmi:id="_gtMlNOC7EeWlusksvQLFGg" type="TerminalNode" element="#_gtIUMuC7EeWlusksG5LFGg">
        <children xmi:id="_gtMlNeC7EeWlusksvQLFGg" type="TreeNode_Label"/>
        <children xmi:id="_gtMlNuC7EeWlusksvQLFGg" type="TreeNode_Probability"/>
        <children xmi:id="_gtMlN-C7EeWlusksvQLFGg" type="TreeNode_Variables"/>
        <styles xsi:type="notation:ShapeStyle" xmi:id="_gtMlOOC7EeWluskswPLFGg" fontName="Segoe UI" lineColor="0"/>
      </children>
      <children xmi:id="_gtMlOeC7EeWluskswPLFGg" type="ChanceNode" element="#_gtIUPOC7EeWlusksI3LFGg">
        <children xmi:id="_gtMlOuC7EeWluskswPLFGg" type="TreeNode_Label"/>
        <children xmi:id="_gtMlO-C7EeWluskswPLFGg" type="TreeNode_Probability"/>
        <children xmi:id="_gtMlPOC7EeWluskswPLFGg" type="TreeNode_Variables"/>
        <styles xsi:type="notation:ShapeStyle" xmi:id="_gtMlPeC7EeWlusksxOLFGg" fontName="Segoe UI" lineColor="0"/>
      </children>
      <children xmi:id="_gtMlPuC7EeWlusksxOLFGg" type="TerminalNode" element="#_gtIUOOC7EeWlusksH4LFGg">
        <children xmi:id="_gtMlP-C7EeWlusksxOLFGg" type="TreeNode_Label"/>
        <children xmi:id="_gtMlQOC7EeWlusksxOLFGg" type="TreeNode_Probability"/>
        <children xmi:id="_gtMlQeC7EeWlusksxOLFGg" type="TreeNode_Variables"/>
        <styles xsi:type="notation:ShapeStyle" xmi:id="_gtMlQuC7EeWlusksyNLFGg" fontName="Segoe UI" lineColor="0"/>
      </children>
      <children xmi:id="_gtMlQ-C7EeWlusksyNLFGg" type="TerminalNode" element="#_gtIUQuC7EeWlusksJ2LFGg">
        <children xmi:id="_gtMlROC7EeWlusksyNLFGg" type="TreeNode_Label"/>
        <children xmi:id="_gtMlReC7EeWlusksyNLFGg" type="TreeNode_Probability"/>
        <children xmi:id="_gtMlRuC7EeWlusksyNLFGg" type="TreeNode_Variables"/>
        <styles xsi:type="notation:ShapeStyle" xmi:id="_gtMlR-C7EeWluskszMLFGg" fontName="Segoe UI" lineColor="0"/>
      </children>
      <children xmi:id="_gtMlSOC7EeWluskszMLFGg" type="TerminalNode" element="#_gtIUPuC7EeWlusksI3LFGg">
        <children xmi:id="_gtMlSeC7EeWluskszMLFGg" type="TreeNode_Label"/>
        <children xmi:id="_gtMlSuC7EeWluskszMLFGg" type="TreeNode_Probability"/>
        <children xmi:id="_gtMlS-C7EeWluskszMLFGg" type="TreeNode_Variables"/>
        <styles xsi:type="notation:ShapeStyle" xmi:id="_gtMlTOC7EeWlusks0LLFGg" fontName="Segoe UI" lineColor="0"/>
      </children>
      <children xmi:id="_gtMlTeC7EeWlusks0LLFGg" type="ChanceNode" element="#_gtIUUuC7EeWlusksMzLFGg">
        <children xmi:id="_gtMlTuC7EeWlusks0LLFGg" type="TreeNode_Label"/>
        <children xmi:id="_gtMlT-C7EeWlusks0LLFGg" type="TreeNode_Probability"/>
        <children xmi:id="_gtMlUOC7EeWlusks0LLFGg" type="TreeNode_Variables"/>
        <styles xsi:type="notation:ShapeStyle" xmi:id="_gtMlUeC7EeWlusks1KLFGg" fontName="Segoe UI" lineColor="0"/>
      </children>
      <children xmi:id="_gtMlUuC7EeWlusks1KLFGg" type="ChanceNode" element="#_gtIUSOC7EeWlusksK1LFGg">
        <children xmi:id="_gtMlU-C7EeWlusks1KLFGg" type="TreeNode_Label"/>
        <children xmi:id="_gtMlVOC7EeWlusks1KLFGg" type="TreeNode_Probability"/>
        <children xmi:id="_gtMlVeC7EeWlusks1KLFGg" type="TreeNode_Variables"/>
        <styles xsi:type="notation:ShapeStyle" xmi:id="_gtMlVuC7EeWlusks2JLFGg" fontName="Segoe UI" lineColor="0"/>
      </children>
      <children xmi:id="_gtMlV-C7EeWlusks2JLFGg" type="TerminalNode" element="#_gtIUTuC7EeWlusksMzLFGg">
        <children xmi:id="_gtMlWOC7EeWlusks2JLFGg" type="TreeNode_Label"/>
        <children xmi:id="_gtMlWeC7EeWlusks2JLFGg" type="TreeNode_Probability"/>
        <children xmi:id="_gtMlWuC7EeWlusks2JLFGg" type="TreeNode_Variables"/>
        <styles xsi:type="notation:ShapeStyle" xmi:id="_gtMlW-C7EeWlusks3ILFGg" fontName="Segoe UI" lineColor="0"/>
      </children>
      <children xmi:id="_gtMlXOC7EeWlusks3ILFGg" type="TerminalNode" element="#_gtIUSuC7EeWlusksL0LFGg">
        <children xmi:id="_gtMlXeC7EeWlusks3ILFGg" type="TreeNode_Label"/>
        <children xmi:id="_gtMlXuC7EeWlusks3ILFGg" type="TreeNode_Probability"/>
        <children xmi:id="_gtMlX-C7EeWlusks3ILFGg" type="TreeNode_Variables"/>
        <styles xsi:type="notation:ShapeStyle" xmi:id="_gtMlYOC7EeWlusks4HLFGg" fontName="Segoe UI" lineColor="0"/>
      </children>
      <children xmi:id="_gtMlYeC7EeWlusks4HLFGg" type="TerminalNode" element="#_gtIUWOC7EeWlusksOxLFGg">
        <children xmi:id="_gtMlYuC7EeWlusks4HLFGg" type="TreeNode_Label"/>
        <children xmi:id="_gtMlY-C7EeWlusks4HLFGg" type="TreeNode_Probability"/>
        <children xmi:id="_gtMlZOC7EeWlusks4HLFGg" type="TreeNode_Variables"/>
        <styles xsi:type="notation:ShapeStyle" xmi:id="_gtMlZeC7EeWlusks5GLFGg" fontName="Segoe UI" lineColor="0"/>
      </children>
      <children xmi:id="_gtMlZuC7EeWlusks5GLFGg" type="TerminalNode" element="#_gtIUVOC7EeWlusksNyLFGg">
        <children xmi:id="_gtMlZ-C7EeWlusks5GLFGg" type="TreeNode_Label"/>
        <children xmi:id="_gtMlaOC7EeWlusks5GLFGg" type="TreeNode_Probability"/>
        <children xmi:id="_gtMlaeC7EeWlusks5GLFGg" type="TreeNode_Variables"/>
        <styles xsi:type="notation:ShapeStyle" xmi:id="_gtMlauC7EeWlusks6FLFGg" fontName="Segoe UI" lineColor="0"/>
      </children>
      <children xmi:id="_gtMla-C7EeWlusks6FLFGg" type="ChanceNode" element="#_gtI6-eC7EeWlusksheLFGg">
        <children xmi:id="_gtMlbOC7EeWlusks6FLFGg" type="TreeNode_Label"/>
        <children xmi:id="_gtMlbeC7EeWlusks6FLFGg" type="TreeNode_Probability"/>
        <children xmi:id="_gtMlbuC7EeWlusks6FLFGg" type="TreeNode_Variables"/>
        <styles xsi:type="notation:ShapeStyle" xmi:id="_gtMlb-C7EeWlusks7ELFGg" fontName="Segoe UI" lineColor="0"/>
      </children>
      <children xmi:id="_gtMlcOC7EeWlusks7ELFGg" type="ChanceNode" element="#_gtI6--C7EeWlusksidLFGg">
        <children xmi:id="_gtMlceC7EeWlusks7ELFGg" type="TreeNode_Label"/>
        <children xmi:id="_gtMlcuC7EeWlusks7ELFGg" type="TreeNode_Probability"/>
        <children xmi:id="_gtMlc-C7EeWlusks7ELFGg" type="TreeNode_Variables"/>
        <styles xsi:type="notation:ShapeStyle" xmi:id="_gtMldOC7EeWlusks8DLFGg" fontName="Segoe UI" lineColor="0"/>
      </children>
      <children xmi:id="_gtMldeC7EeWlusks8DLFGg" type="ChanceNode" element="#_gtI7EeC7EeWlusksmZLFGg">
        <children xmi:id="_gtMlduC7EeWlusks8DLFGg" type="TreeNode_Label"/>
        <children xmi:id="_gtMld-C7EeWlusks8DLFGg" type="TreeNode_Probability"/>
        <children xmi:id="_gtMleOC7EeWlusks8DLFGg" type="TreeNode_Variables"/>
        <styles xsi:type="notation:ShapeStyle" xmi:id="_gtMleeC7EeWlusks9CLFGg" fontName="Segoe UI" lineColor="0"/>
      </children>
      <children xmi:id="_gtMleuC7EeWlusks9CLFGg" type="ChanceNode" element="#_gtI7J-C7EeWlusksrULFGg">
        <children xmi:id="_gtMle-C7EeWlusks9CLFGg" type="TreeNode_Label"/>
        <children xmi:id="_gtMlfOC7EeWlusks9CLFGg" type="TreeNode_Probability"/>
        <children xmi:id="_gtMlfeC7EeWlusks9CLFGg" type="TreeNode_Variables"/>
        <styles xsi:type="notation:ShapeStyle" xmi:id="_gtMlfuC7EeWlusks-BLFGg" fontName="Segoe UI" lineColor="0"/>
      </children>
      <children xmi:id="_gtMlf-C7EeWlusks-BLFGg" type="ChanceNode" element="#_gtI7F-C7EeWlusksnYLFGg">
        <children xmi:id="_gtMlgOC7EeWlusks-BLFGg" type="TreeNode_Label"/>
        <children xmi:id="_gtMlgeC7EeWlusks-BLFGg" type="TreeNode_Probability"/>
        <children xmi:id="_gtMlguC7EeWlusks-BLFGg" type="TreeNode_Variables"/>
        <styles xsi:type="notation:ShapeStyle" xmi:id="_gtMlg-C7EeWlusks_ALFGg" fontName="Segoe UI" lineColor="0"/>
      </children>
      <children xmi:id="_gtMlhOC7EeWlusks_ALFGg" type="TerminalNode" element="#_gtI7E-C7EeWlusksnYLFGg">
        <children xmi:id="_gtMlheC7EeWlusks_ALFGg" type="TreeNode_Label"/>
        <children xmi:id="_gtMlhuC7EeWlusks_ALFGg" type="TreeNode_Probability"/>
        <children xmi:id="_gtMlh-C7EeWlusks_ALFGg" type="TreeNode_Variables"/>
        <styles xsi:type="notation:ShapeStyle" xmi:id="_gtMliOC7EeWlusksA_LFGg" fontName="Segoe UI" lineColor="0"/>
      </children>
      <children xmi:id="_gtMlieC7EeWlusksA_LFGg" type="ChanceNode" element="#_gtI7HeC7EeWluskspWLFGg">
        <children xmi:id="_gtMliuC7EeWlusksA_LFGg" type="TreeNode_Label"/>
        <children xmi:id="_gtMli-C7EeWlusksA_LFGg" type="TreeNode_Probability"/>
        <children xmi:id="_gtMljOC7EeWlusksA_LFGg" type="TreeNode_Variables"/>
        <styles xsi:type="notation:ShapeStyle" xmi:id="_gtMljeC7EeWlusksB-LFGg" fontName="Segoe UI" lineColor="0"/>
      </children>
      <children xmi:id="_gtMljuC7EeWlusksB-LFGg" type="TerminalNode" element="#_gtI7GeC7EeWlusksoXLFGg">
        <children xmi:id="_gtMlj-C7EeWlusksB-LFGg" type="TreeNode_Label"/>
        <children xmi:id="_gtMlkOC7EeWlusksB-LFGg" type="TreeNode_Probability"/>
        <children xmi:id="_gtMlkeC7EeWlusksB-LFGg" type="TreeNode_Variables"/>
        <styles xsi:type="notation:ShapeStyle" xmi:id="_gtMlkuC7EeWlusksC9LFGg" fontName="Segoe UI" lineColor="0"/>
      </children>
      <children xmi:id="_gtMlk-C7EeWlusksC9LFGg" type="TerminalNode" element="#_gtI7I-C7EeWlusksqVLFGg">
        <children xmi:id="_gtMllOC7EeWlusksC9LFGg" type="TreeNode_Label"/>
        <children xmi:id="_gtMlleC7EeWlusksC9LFGg" type="TreeNode_Probability"/>
        <children xmi:id="_gtMlluC7EeWlusksC9LFGg" type="TreeNode_Variables"/>
        <styles xsi:type="notation:ShapeStyle" xmi:id="_gtMll-C7EeWlusksD8LFGg" fontName="Segoe UI" lineColor="0"/>
      </children>
      <children xmi:id="_gtMlmOC7EeWlusksD8LFGg" type="TerminalNode" element="#_gtI7H-C7EeWluskspWLFGg">
        <children xmi:id="_gtMlmeC7EeWlusksD8LFGg" type="TreeNode_Label"/>
        <children xmi:id="_gtMlmuC7EeWlusksD8LFGg" type="TreeNode_Probability"/>
        <children xmi:id="_gtMlm-C7EeWlusksD8LFGg" type="TreeNode_Variables"/>
        <styles xsi:type="notation:ShapeStyle" xmi:id="_gtMlnOC7EeWlusksE7LFGg" fontName="Segoe UI" lineColor="0"/>
      </children>
      <children xmi:id="_gtMlneC7EeWlusksE7LFGg" type="ChanceNode" element="#_gtI7VeC7EeWlusks0LLFGg">
        <children xmi:id="_gtMlnuC7EeWlusksE7LFGg" type="TreeNode_Label"/>
        <children xmi:id="_gtMln-C7EeWlusksE7LFGg" type="TreeNode_Probability"/>
        <children xmi:id="_gtMloOC7EeWlusksE7LFGg" type="TreeNode_Variables"/>
        <styles xsi:type="notation:ShapeStyle" xmi:id="_gtMloeC7EeWlusksF6LFGg" fontName="Segoe UI" lineColor="0"/>
      </children>
      <children xmi:id="_gtMlouC7EeWlusksF6LFGg" type="ChanceNode" element="#_gtI7hOC7EeWlusks9CLFGg">
        <children xmi:id="_gtMlo-C7EeWlusksF6LFGg" type="TreeNode_Label"/>
        <children xmi:id="_gtMlpOC7EeWlusksF6LFGg" type="TreeNode_Probability"/>
        <children xmi:id="_gtMlpeC7EeWlusksF6LFGg" type="TreeNode_Variables"/>
        <styles xsi:type="notation:ShapeStyle" xmi:id="_gtMlpuC7EeWlusksG5LFGg" fontName="Segoe UI" lineColor="0"/>
      </children>
      <children xmi:id="_gtMlp-C7EeWlusksG5LFGg" type="ChanceNode" element="#_gtI7VuC7EeWlusks0LLFGg">
        <children xmi:id="_gtMlqOC7EeWlusksG5LFGg" type="TreeNode_Label"/>
        <children xmi:id="_gtMlqeC7EeWlusksG5LFGg" type="TreeNode_Probability"/>
        <children xmi:id="_gtMlquC7EeWlusksG5LFGg" type="TreeNode_Variables"/>
        <styles xsi:type="notation:ShapeStyle" xmi:id="_gtMlq-C7EeWlusksH4LFGg" fontName="Segoe UI" lineColor="0"/>
      </children>
      <children xmi:id="_gtMlrOC7EeWlusksH4LFGg" type="ChanceNode" element="#_gtI7buC7EeWlusks5GLFGg">
        <children xmi:id="_gtMlreC7EeWlusksH4LFGg" type="TreeNode_Label"/>
        <children xmi:id="_gtMlruC7EeWlusksH4LFGg" type="TreeNode_Probability"/>
        <children xmi:id="_gtMlr-C7EeWlusksH4LFGg" type="TreeNode_Variables"/>
        <styles xsi:type="notation:ShapeStyle" xmi:id="_gtMlsOC7EeWlusksI3LFGg" fontName="Segoe UI" lineColor="0"/>
      </children>
      <children xmi:id="_gtMlseC7EeWlusksI3LFGg" type="ChanceNode" element="#_gtI7WOC7EeWlusks0LLFGg">
        <children xmi:id="_gtMlsuC7EeWlusksI3LFGg" type="TreeNode_Label"/>
        <children xmi:id="_gtMls-C7EeWlusksI3LFGg" type="TreeNode_Probability"/>
        <children xmi:id="_gtMltOC7EeWlusksI3LFGg" type="TreeNode_Variables"/>
        <styles xsi:type="notation:ShapeStyle" xmi:id="_gtMlteC7EeWlusksJ2LFGg" fontName="Segoe UI" lineColor="0"/>
      </children>
      <children xmi:id="_gtMltuC7EeWlusksJ2LFGg" type="ChanceNode" element="#_gtI7ZOC7EeWlusks3ILFGg">
        <children xmi:id="_gtMlt-C7EeWlusksJ2LFGg" type="TreeNode_Label"/>
        <children xmi:id="_gtMluOC7EeWlusksJ2LFGg" type="TreeNode_Probability"/>
        <children xmi:id="_gtMlueC7EeWlusksJ2LFGg" type="TreeNode_Variables"/>
        <styles xsi:type="notation:ShapeStyle" xmi:id="_gtMluuC7EeWlusksK1LFGg" fontName="Segoe UI" lineColor="0"/>
      </children>
      <children xmi:id="_gtMlu-C7EeWlusksK1LFGg" type="ChanceNode" element="#_gtI7WuC7EeWlusks1KLFGg">
        <children xmi:id="_gtMlvOC7EeWlusksK1LFGg" type="TreeNode_Label"/>
        <children xmi:id="_gtMlveC7EeWlusksK1LFGg" type="TreeNode_Probability"/>
        <children xmi:id="_gtMlvuC7EeWlusksK1LFGg" type="TreeNode_Variables"/>
        <styles xsi:type="notation:ShapeStyle" xmi:id="_gtMlv-C7EeWlusksL0LFGg" fontName="Segoe UI" lineColor="0"/>
      </children>
      <children xmi:id="_gtMlwOC7EeWlusksL0LFGg" type="TerminalNode" element="#_gtI7auC7EeWlusks4HLFGg">
        <children xmi:id="_gtMlweC7EeWlusksL0LFGg" type="TreeNode_Label"/>
        <children xmi:id="_gtMlwuC7EeWlusksL0LFGg" type="TreeNode_Probability"/>
        <children xmi:id="_gtMlw-C7EeWlusksL0LFGg" type="TreeNode_Variables"/>
        <styles xsi:type="notation:ShapeStyle" xmi:id="_gtMlxOC7EeWlusksMzLFGg" fontName="Segoe UI" lineColor="0"/>
      </children>
      <children xmi:id="_gtMlxeC7EeWlusksMzLFGg" type="TerminalNode" element="#_gtI7ZuC7EeWlusks3ILFGg">
        <children xmi:id="_gtMlxuC7EeWlusksMzLFGg" type="TreeNode_Label"/>
        <children xmi:id="_gtMlx-C7EeWlusksMzLFGg" type="TreeNode_Probability"/>
        <children xmi:id="_gtMlyOC7EeWlusksMzLFGg" type="TreeNode_Variables"/>
        <styles xsi:type="notation:ShapeStyle" xmi:id="_gtMlyeC7EeWlusksNyLFGg" fontName="Segoe UI" lineColor="0"/>
      </children>
      <children xmi:id="_gtMlyuC7EeWlusksNyLFGg" type="TerminalNode" element="#_gtI7YOC7EeWlusks2JLFGg">
        <children xmi:id="_gtMly-C7EeWlusksNyLFGg" type="TreeNode_Label"/>
        <children xmi:id="_gtMlzOC7EeWlusksNyLFGg" type="TreeNode_Probability"/>
        <children xmi:id="_gtMlzeC7EeWlusksNyLFGg" type="TreeNode_Variables"/>
        <styles xsi:type="notation:ShapeStyle" xmi:id="_gtMlzuC7EeWlusksOxLFGg" fontName="Segoe UI" lineColor="0"/>
      </children>
      <children xmi:id="_gtMlz-C7EeWlusksOxLFGg" type="TerminalNode" element="#_gtI7XOC7EeWlusks1KLFGg">
        <children xmi:id="_gtMl0OC7EeWlusksOxLFGg" type="TreeNode_Label"/>
        <children xmi:id="_gtMl0eC7EeWlusksOxLFGg" type="TreeNode_Probability"/>
        <children xmi:id="_gtMl0uC7EeWlusksOxLFGg" type="TreeNode_Variables"/>
        <styles xsi:type="notation:ShapeStyle" xmi:id="_gtMl0-C7EeWlusksPwLFGg" fontName="Segoe UI" lineColor="0"/>
      </children>
      <children xmi:id="_gtMl1OC7EeWlusksPwLFGg" type="ChanceNode" element="#_gtI7euC7EeWlusks7ELFGg">
        <children xmi:id="_gtMl1eC7EeWlusksPwLFGg" type="TreeNode_Label"/>
        <children xmi:id="_gtMl1uC7EeWlusksPwLFGg" type="TreeNode_Probability"/>
        <children xmi:id="_gtMl1-C7EeWlusksPwLFGg" type="TreeNode_Variables"/>
        <styles xsi:type="notation:ShapeStyle" xmi:id="_gtMl2OC7EeWlusksQvLFGg" fontName="Segoe UI" lineColor="0"/>
      </children>
      <children xmi:id="_gtMl2eC7EeWlusksQvLFGg" type="ChanceNode" element="#_gtI7cOC7EeWlusks5GLFGg">
        <children xmi:id="_gtMl2uC7EeWlusksQvLFGg" type="TreeNode_Label"/>
        <children xmi:id="_gtMl2-C7EeWlusksQvLFGg" type="TreeNode_Probability"/>
        <children xmi:id="_gtMl3OC7EeWlusksQvLFGg" type="TreeNode_Variables"/>
        <styles xsi:type="notation:ShapeStyle" xmi:id="_gtMl3eC7EeWlusksRuLFGg" fontName="Segoe UI" lineColor="0"/>
      </children>
      <children xmi:id="_gtMl3uC7EeWlusksRuLFGg" type="TerminalNode" element="#_gtI7gOC7EeWlusks8DLFGg">
        <children xmi:id="_gtMl3-C7EeWlusksRuLFGg" type="TreeNode_Label"/>
        <children xmi:id="_gtMl4OC7EeWlusksRuLFGg" type="TreeNode_Probability"/>
        <children xmi:id="_gtMl4eC7EeWlusksRuLFGg" type="TreeNode_Variables"/>
        <styles xsi:type="notation:ShapeStyle" xmi:id="_gtMl4uC7EeWlusksStLFGg" fontName="Segoe UI" lineColor="0"/>
      </children>
      <children xmi:id="_gtMl4-C7EeWlusksStLFGg" type="TerminalNode" element="#_gtI7fOC7EeWlusks8DLFGg">
        <children xmi:id="_gtMl5OC7EeWlusksStLFGg" type="TreeNode_Label"/>
        <children xmi:id="_gtMl5eC7EeWlusksStLFGg" type="TreeNode_Probability"/>
        <children xmi:id="_gtMl5uC7EeWlusksStLFGg" type="TreeNode_Variables"/>
        <styles xsi:type="notation:ShapeStyle" xmi:id="_gtMl5-C7EeWlusksTsLFGg" fontName="Segoe UI" lineColor="0"/>
      </children>
      <children xmi:id="_gtMl6OC7EeWlusksTsLFGg" type="TerminalNode" element="#_gtI7duC7EeWlusks6FLFGg">
        <children xmi:id="_gtMl6eC7EeWlusksTsLFGg" type="TreeNode_Label"/>
        <children xmi:id="_gtMl6uC7EeWlusksTsLFGg" type="TreeNode_Probability"/>
        <children xmi:id="_gtMl6-C7EeWlusksTsLFGg" type="TreeNode_Variables"/>
        <styles xsi:type="notation:ShapeStyle" xmi:id="_gtMl7OC7EeWlusksUrLFGg" fontName="Segoe UI" lineColor="0"/>
      </children>
      <children xmi:id="_gtMl7eC7EeWlusksUrLFGg" type="TerminalNode" element="#_gtI7cuC7EeWlusks6FLFGg">
        <children xmi:id="_gtMl7uC7EeWlusksUrLFGg" type="TreeNode_Label"/>
        <children xmi:id="_gtMl7-C7EeWlusksUrLFGg" type="TreeNode_Probability"/>
        <children xmi:id="_gtMl8OC7EeWlusksUrLFGg" type="TreeNode_Variables"/>
        <styles xsi:type="notation:ShapeStyle" xmi:id="_gtMl8eC7EeWlusksVqLFGg" fontName="Segoe UI" lineColor="0"/>
      </children>
      <children xmi:id="_gtMl8uC7EeWlusksVqLFGg" type="ChanceNode" element="#_gtJh5uC7EeWlusksG5LFGg">
        <children xmi:id="_gtMl8-C7EeWlusksVqLFGg" type="TreeNode_Label"/>
        <children xmi:id="_gtMl9OC7EeWlusksVqLFGg" type="TreeNode_Probability"/>
        <children xmi:id="_gtMl9eC7EeWlusksVqLFGg" type="TreeNode_Variables"/>
        <styles xsi:type="notation:ShapeStyle" xmi:id="_gtMl9uC7EeWlusksWpLFGg" fontName="Segoe UI" lineColor="0"/>
      </children>
      <children xmi:id="_gtMl9-C7EeWlusksWpLFGg" type="ChanceNode" element="#_gtJiReC7EeWlusksZmLFGg">
        <children xmi:id="_gtMl-OC7EeWlusksWpLFGg" type="TreeNode_Label"/>
        <children xmi:id="_gtMl-eC7EeWlusksWpLFGg" type="TreeNode_Probability"/>
        <children xmi:id="_gtMl-uC7EeWlusksWpLFGg" type="TreeNode_Variables"/>
        <styles xsi:type="notation:ShapeStyle" xmi:id="_gtMl--C7EeWlusksXoLFGg" fontName="Segoe UI" lineColor="0"/>
      </children>
      <children xmi:id="_gtMl_OC7EeWlusksXoLFGg" type="ChanceNode" element="#_gtJh5-C7EeWlusksH4LFGg">
        <children xmi:id="_gtMl_eC7EeWlusksXoLFGg" type="TreeNode_Label"/>
        <children xmi:id="_gtMl_uC7EeWlusksXoLFGg" type="TreeNode_Probability"/>
        <children xmi:id="_gtMl_-C7EeWlusksXoLFGg" type="TreeNode_Variables"/>
        <styles xsi:type="notation:ShapeStyle" xmi:id="_gtMmAOC7EeWlusksYnLFGg" fontName="Segoe UI" lineColor="0"/>
      </children>
      <children xmi:id="_gtMmAeC7EeWlusksYnLFGg" type="ChanceNode" element="#_gtJiF-C7EeWlusksQvLFGg">
        <children xmi:id="_gtMmAuC7EeWlusksYnLFGg" type="TreeNode_Label"/>
        <children xmi:id="_gtMmA-C7EeWlusksYnLFGg" type="TreeNode_Probability"/>
        <children xmi:id="_gtMmBOC7EeWlusksYnLFGg" type="TreeNode_Variables"/>
        <styles xsi:type="notation:ShapeStyle" xmi:id="_gtMmBeC7EeWlusksZmLFGg" fontName="Segoe UI" lineColor="0"/>
      </children>
      <children xmi:id="_gtMmBuC7EeWlusksZmLFGg" type="ChanceNode" element="#_gtJh6eC7EeWlusksH4LFGg">
        <children xmi:id="_gtMmB-C7EeWlusksZmLFGg" type="TreeNode_Label"/>
        <children xmi:id="_gtMmCOC7EeWlusksZmLFGg" type="TreeNode_Probability"/>
        <children xmi:id="_gtMmCeC7EeWlusksZmLFGg" type="TreeNode_Variables"/>
        <styles xsi:type="notation:ShapeStyle" xmi:id="_gtMmCuC7EeWlusksalLFGg" fontName="Segoe UI" lineColor="0"/>
      </children>
      <children xmi:id="_gtMmC-C7EeWlusksalLFGg" type="ChanceNode" element="#_gtJiAeC7EeWlusksMzLFGg">
        <children xmi:id="_gtMmDOC7EeWlusksalLFGg" type="TreeNode_Label"/>
        <children xmi:id="_gtMmDeC7EeWlusksalLFGg" type="TreeNode_Probability"/>
        <children xmi:id="_gtMmDuC7EeWlusksalLFGg" type="TreeNode_Variables"/>
        <styles xsi:type="notation:ShapeStyle" xmi:id="_gtMmD-C7EeWlusksbkLFGg" fontName="Segoe UI" lineColor="0"/>
      </children>
      <children xmi:id="_gtMmEOC7EeWlusksbkLFGg" type="ChanceNode" element="#_gtJh6-C7EeWlusksH4LFGg">
        <children xmi:id="_gtMmEeC7EeWlusksbkLFGg" type="TreeNode_Label"/>
        <children xmi:id="_gtMmEuC7EeWlusksbkLFGg" type="TreeNode_Probability"/>
        <children xmi:id="_gtMmE-C7EeWlusksbkLFGg" type="TreeNode_Variables"/>
        <styles xsi:type="notation:ShapeStyle" xmi:id="_gtMmFOC7EeWluskscjLFGg" fontName="Segoe UI" lineColor="0"/>
      </children>
      <children xmi:id="_gtMmFeC7EeWluskscjLFGg" type="ChanceNode" element="#_gtJh8eC7EeWlusksJ2LFGg">
        <children xmi:id="_gtMmFuC7EeWluskscjLFGg" type="TreeNode_Label"/>
        <children xmi:id="_gtMmF-C7EeWluskscjLFGg" type="TreeNode_Probability"/>
        <children xmi:id="_gtMmGOC7EeWluskscjLFGg" type="TreeNode_Variables"/>
        <styles xsi:type="notation:ShapeStyle" xmi:id="_gtMmGeC7EeWlusksdiLFGg" fontName="Segoe UI" lineColor="0"/>
      </children>
      <children xmi:id="_gtMmGuC7EeWlusksdiLFGg" type="TerminalNode" element="#_gtJh7eC7EeWlusksI3LFGg">
        <children xmi:id="_gtMmG-C7EeWlusksdiLFGg" type="TreeNode_Label"/>
        <children xmi:id="_gtMmHOC7EeWlusksdiLFGg" type="TreeNode_Probability"/>
        <children xmi:id="_gtMmHeC7EeWlusksdiLFGg" type="TreeNode_Variables"/>
        <styles xsi:type="notation:ShapeStyle" xmi:id="_gtMmHuC7EeWlusksehLFGg" fontName="Segoe UI" lineColor="0"/>
      </children>
      <children xmi:id="_gtMmH-C7EeWlusksehLFGg" type="ChanceNode" element="#_gtJh9-C7EeWlusksK1LFGg">
        <children xmi:id="_gtMmIOC7EeWlusksehLFGg" type="TreeNode_Label"/>
        <children xmi:id="_gtMmIeC7EeWlusksehLFGg" type="TreeNode_Probability"/>
        <children xmi:id="_gtMmIuC7EeWlusksehLFGg" type="TreeNode_Variables"/>
        <styles xsi:type="notation:ShapeStyle" xmi:id="_gtMmI-C7EeWlusksfgLFGg" fontName="Segoe UI" lineColor="0"/>
      </children>
      <children xmi:id="_gtMmJOC7EeWlusksfgLFGg" type="TerminalNode" element="#_gtJh8-C7EeWlusksJ2LFGg">
        <children xmi:id="_gtMmJeC7EeWlusksfgLFGg" type="TreeNode_Label"/>
        <children xmi:id="_gtMmJuC7EeWlusksfgLFGg" type="TreeNode_Probability"/>
        <children xmi:id="_gtMmJ-C7EeWlusksfgLFGg" type="TreeNode_Variables"/>
        <styles xsi:type="notation:ShapeStyle" xmi:id="_gtMmKOC7EeWlusksgfLFGg" fontName="Segoe UI" lineColor="0"/>
      </children>
      <children xmi:id="_gtMmKeC7EeWlusksgfLFGg" type="TerminalNode" element="#_gtJh_eC7EeWlusksL0LFGg">
        <children xmi:id="_gtMmKuC7EeWlusksgfLFGg" type="TreeNode_Label"/>
        <children xmi:id="_gtMmK-C7EeWlusksgfLFGg" type="TreeNode_Probability"/>
        <children xmi:id="_gtMmLOC7EeWlusksgfLFGg" type="TreeNode_Variables"/>
        <styles xsi:type="notation:ShapeStyle" xmi:id="_gtMmLeC7EeWlusksheLFGg" fontName="Segoe UI" lineColor="0"/>
      </children>
      <children xmi:id="_gtMmLuC7EeWlusksheLFGg" type="TerminalNode" element="#_gtJh-eC7EeWlusksK1LFGg">
        <children xmi:id="_gtMmL-C7EeWlusksheLFGg" type="TreeNode_Label"/>
        <children xmi:id="_gtMmMOC7EeWlusksheLFGg" type="TreeNode_Probability"/>
        <children xmi:id="_gtMmMeC7EeWlusksheLFGg" type="TreeNode_Variables"/>
        <styles xsi:type="notation:ShapeStyle" xmi:id="_gtMmMuC7EeWlusksidLFGg" fontName="Segoe UI" lineColor="0"/>
      </children>
      <children xmi:id="_gtMmM-C7EeWlusksidLFGg" type="ChanceNode" element="#_gtJiDeC7EeWlusksOxLFGg">
        <children xmi:id="_gtMmNOC7EeWlusksidLFGg" type="TreeNode_Label"/>
        <children xmi:id="_gtMmNeC7EeWlusksidLFGg" type="TreeNode_Probability"/>
        <children xmi:id="_gtMmNuC7EeWlusksidLFGg" type="TreeNode_Variables"/>
        <styles xsi:type="notation:ShapeStyle" xmi:id="_gtMmN-C7EeWlusksjcLFGg" fontName="Segoe UI" lineColor="0"/>
      </children>
      <children xmi:id="_gtMmOOC7EeWlusksjcLFGg" type="ChanceNode" element="#_gtJiA-C7EeWlusksMzLFGg">
        <children xmi:id="_gtMmOeC7EeWlusksjcLFGg" type="TreeNode_Label"/>
        <children xmi:id="_gtMmOuC7EeWlusksjcLFGg" type="TreeNode_Probability"/>
        <children xmi:id="_gtMmO-C7EeWlusksjcLFGg" type="TreeNode_Variables"/>
        <styles xsi:type="notation:ShapeStyle" xmi:id="_gtMmPOC7EeWluskskbLFGg" fontName="Segoe UI" lineColor="0"/>
      </children>
      <children xmi:id="_gtNMIOC7EeWluskskbLFGg" type="TerminalNode" element="#_gtJiCeC7EeWlusksNyLFGg">
        <children xmi:id="_gtNMIeC7EeWluskskbLFGg" type="TreeNode_Label"/>
        <children xmi:id="_gtNMIuC7EeWluskskbLFGg" type="TreeNode_Probability"/>
        <children xmi:id="_gtNMI-C7EeWluskskbLFGg" type="TreeNode_Variables"/>
        <styles xsi:type="notation:ShapeStyle" xmi:id="_gtNMJOC7EeWluskslaLFGg" fontName="Segoe UI" lineColor="0"/>
      </children>
      <children xmi:id="_gtNMJeC7EeWluskslaLFGg" type="TerminalNode" element="#_gtJiBeC7EeWlusksNyLFGg">
        <children xmi:id="_gtNMJuC7EeWluskslaLFGg" type="TreeNode_Label"/>
        <children xmi:id="_gtNMJ-C7EeWluskslaLFGg" type="TreeNode_Probability"/>
        <children xmi:id="_gtNMKOC7EeWluskslaLFGg" type="TreeNode_Variables"/>
        <styles xsi:type="notation:ShapeStyle" xmi:id="_gtNMKeC7EeWlusksmZLFGg" fontName="Segoe UI" lineColor="0"/>
      </children>
      <children xmi:id="_gtNMKuC7EeWlusksmZLFGg" type="TerminalNode" element="#_gtJiE-C7EeWlusksPwLFGg">
        <children xmi:id="_gtNMK-C7EeWlusksmZLFGg" type="TreeNode_Label"/>
        <children xmi:id="_gtNMLOC7EeWlusksmZLFGg" type="TreeNode_Probability"/>
        <children xmi:id="_gtNMLeC7EeWlusksmZLFGg" type="TreeNode_Variables"/>
        <styles xsi:type="notation:ShapeStyle" xmi:id="_gtNMLuC7EeWlusksnYLFGg" fontName="Segoe UI" lineColor="0"/>
      </children>
      <children xmi:id="_gtNML-C7EeWlusksnYLFGg" type="TerminalNode" element="#_gtJiD-C7EeWlusksPwLFGg">
        <children xmi:id="_gtNMMOC7EeWlusksnYLFGg" type="TreeNode_Label"/>
        <children xmi:id="_gtNMMeC7EeWlusksnYLFGg" type="TreeNode_Probability"/>
        <children xmi:id="_gtNMMuC7EeWlusksnYLFGg" type="TreeNode_Variables"/>
        <styles xsi:type="notation:ShapeStyle" xmi:id="_gtNMM-C7EeWlusksoXLFGg" fontName="Segoe UI" lineColor="0"/>
      </children>
      <children xmi:id="_gtNMNOC7EeWlusksoXLFGg" type="ChanceNode" element="#_gtJiL-C7EeWlusksVqLFGg">
        <children xmi:id="_gtNMNeC7EeWlusksoXLFGg" type="TreeNode_Label"/>
        <children xmi:id="_gtNMNuC7EeWlusksoXLFGg" type="TreeNode_Probability"/>
        <children xmi:id="_gtNMN-C7EeWlusksoXLFGg" type="TreeNode_Variables"/>
        <styles xsi:type="notation:ShapeStyle" xmi:id="_gtNMOOC7EeWluskspWLFGg" fontName="Segoe UI" lineColor="0"/>
      </children>
      <children xmi:id="_gtNMOeC7EeWluskspWLFGg" type="ChanceNode" element="#_gtJiGeC7EeWlusksRuLFGg">
        <children xmi:id="_gtNMOuC7EeWluskspWLFGg" type="TreeNode_Label"/>
        <children xmi:id="_gtNMO-C7EeWluskspWLFGg" type="TreeNode_Probability"/>
        <children xmi:id="_gtNMPOC7EeWluskspWLFGg" type="TreeNode_Variables"/>
        <styles xsi:type="notation:ShapeStyle" xmi:id="_gtNMPeC7EeWlusksqVLFGg" fontName="Segoe UI" lineColor="0"/>
      </children>
      <children xmi:id="_gtNMPuC7EeWlusksqVLFGg" type="ChanceNode" element="#_gtJiH-C7EeWlusksStLFGg">
        <children xmi:id="_gtNMP-C7EeWlusksqVLFGg" type="TreeNode_Label"/>
        <children xmi:id="_gtNMQOC7EeWlusksqVLFGg" type="TreeNode_Probability"/>
        <children xmi:id="_gtNMQeC7EeWlusksqVLFGg" type="TreeNode_Variables"/>
        <styles xsi:type="notation:ShapeStyle" xmi:id="_gtNMQuC7EeWlusksrULFGg" fontName="Segoe UI" lineColor="0"/>
      </children>
      <children xmi:id="_gtNMQ-C7EeWlusksrULFGg" type="TerminalNode" element="#_gtJiG-C7EeWlusksRuLFGg">
        <children xmi:id="_gtNMROC7EeWlusksrULFGg" type="TreeNode_Label"/>
        <children xmi:id="_gtNMReC7EeWlusksrULFGg" type="TreeNode_Probability"/>
        <children xmi:id="_gtNMRuC7EeWlusksrULFGg" type="TreeNode_Variables"/>
        <styles xsi:type="notation:ShapeStyle" xmi:id="_gtNMR-C7EeWluskssTLFGg" fontName="Segoe UI" lineColor="0"/>
      </children>
      <children xmi:id="_gtNMSOC7EeWluskssTLFGg" type="ChanceNode" element="#_gtJiJeC7EeWlusksTsLFGg">
        <children xmi:id="_gtNMSeC7EeWluskssTLFGg" type="TreeNode_Label"/>
        <children xmi:id="_gtNMSuC7EeWluskssTLFGg" type="TreeNode_Probability"/>
        <children xmi:id="_gtNMS-C7EeWluskssTLFGg" type="TreeNode_Variables"/>
        <styles xsi:type="notation:ShapeStyle" xmi:id="_gtNMTOC7EeWluskstSLFGg" fontName="Segoe UI" lineColor="0"/>
      </children>
      <children xmi:id="_gtNMTeC7EeWluskstSLFGg" type="TerminalNode" element="#_gtJiIeC7EeWlusksStLFGg">
        <children xmi:id="_gtNMTuC7EeWluskstSLFGg" type="TreeNode_Label"/>
        <children xmi:id="_gtNMT-C7EeWluskstSLFGg" type="TreeNode_Probability"/>
        <children xmi:id="_gtNMUOC7EeWluskstSLFGg" type="TreeNode_Variables"/>
        <styles xsi:type="notation:ShapeStyle" xmi:id="_gtNMUeC7EeWlusksuRLFGg" fontName="Segoe UI" lineColor="0"/>
      </children>
      <children xmi:id="_gtNMUuC7EeWlusksuRLFGg" type="TerminalNode" element="#_gtJiK-C7EeWlusksUrLFGg">
        <children xmi:id="_gtNMU-C7EeWlusksuRLFGg" type="TreeNode_Label"/>
        <children xmi:id="_gtNMVOC7EeWlusksuRLFGg" type="TreeNode_Probability"/>
        <children xmi:id="_gtNMVeC7EeWlusksuRLFGg" type="TreeNode_Variables"/>
        <styles xsi:type="notation:ShapeStyle" xmi:id="_gtNMVuC7EeWlusksvQLFGg" fontName="Segoe UI" lineColor="0"/>
      </children>
      <children xmi:id="_gtNMV-C7EeWlusksvQLFGg" type="TerminalNode" element="#_gtJiJ-C7EeWlusksTsLFGg">
        <children xmi:id="_gtNMWOC7EeWlusksvQLFGg" type="TreeNode_Label"/>
        <children xmi:id="_gtNMWeC7EeWlusksvQLFGg" type="TreeNode_Probability"/>
        <children xmi:id="_gtNMWuC7EeWlusksvQLFGg" type="TreeNode_Variables"/>
        <styles xsi:type="notation:ShapeStyle" xmi:id="_gtNMW-C7EeWluskswPLFGg" fontName="Segoe UI" lineColor="0"/>
      </children>
      <children xmi:id="_gtNMXOC7EeWluskswPLFGg" type="ChanceNode" element="#_gtJiO-C7EeWlusksXoLFGg">
        <children xmi:id="_gtNMXeC7EeWluskswPLFGg" type="TreeNode_Label"/>
        <children xmi:id="_gtNMXuC7EeWluskswPLFGg" type="TreeNode_Probability"/>
        <children xmi:id="_gtNMX-C7EeWluskswPLFGg" type="TreeNode_Variables"/>
        <styles xsi:type="notation:ShapeStyle" xmi:id="_gtNMYOC7EeWlusksxOLFGg" fontName="Segoe UI" lineColor="0"/>
      </children>
      <children xmi:id="_gtNMYeC7EeWlusksxOLFGg" type="ChanceNode" element="#_gtJiMeC7EeWlusksVqLFGg">
        <children xmi:id="_gtNMYuC7EeWlusksxOLFGg" type="TreeNode_Label"/>
        <children xmi:id="_gtNMY-C7EeWlusksxOLFGg" type="TreeNode_Probability"/>
        <children xmi:id="_gtNMZOC7EeWlusksxOLFGg" type="TreeNode_Variables"/>
        <styles xsi:type="notation:ShapeStyle" xmi:id="_gtNMZeC7EeWlusksyNLFGg" fontName="Segoe UI" lineColor="0"/>
      </children>
      <children xmi:id="_gtNMZuC7EeWlusksyNLFGg" type="TerminalNode" element="#_gtJiN-C7EeWlusksXoLFGg">
        <children xmi:id="_gtNMZ-C7EeWlusksyNLFGg" type="TreeNode_Label"/>
        <children xmi:id="_gtNMaOC7EeWlusksyNLFGg" type="TreeNode_Probability"/>
        <children xmi:id="_gtNMaeC7EeWlusksyNLFGg" type="TreeNode_Variables"/>
        <styles xsi:type="notation:ShapeStyle" xmi:id="_gtNMauC7EeWluskszMLFGg" fontName="Segoe UI" lineColor="0"/>
      </children>
      <children xmi:id="_gtNMa-C7EeWluskszMLFGg" type="TerminalNode" element="#_gtJiM-C7EeWlusksWpLFGg">
        <children xmi:id="_gtNMbOC7EeWluskszMLFGg" type="TreeNode_Label"/>
        <children xmi:id="_gtNMbeC7EeWluskszMLFGg" type="TreeNode_Probability"/>
        <children xmi:id="_gtNMbuC7EeWluskszMLFGg" type="TreeNode_Variables"/>
        <styles xsi:type="notation:ShapeStyle" xmi:id="_gtNMb-C7EeWlusks0LLFGg" fontName="Segoe UI" lineColor="0"/>
      </children>
      <children xmi:id="_gtNMcOC7EeWlusks0LLFGg" type="TerminalNode" element="#_gtJiQeC7EeWlusksZmLFGg">
        <children xmi:id="_gtNMceC7EeWlusks0LLFGg" type="TreeNode_Label"/>
        <children xmi:id="_gtNMcuC7EeWlusks0LLFGg" type="TreeNode_Probability"/>
        <children xmi:id="_gtNMc-C7EeWlusks0LLFGg" type="TreeNode_Variables"/>
        <styles xsi:type="notation:ShapeStyle" xmi:id="_gtNMdOC7EeWlusks1KLFGg" fontName="Segoe UI" lineColor="0"/>
      </children>
      <children xmi:id="_gtNMdeC7EeWlusks1KLFGg" type="TerminalNode" element="#_gtJiPeC7EeWlusksYnLFGg">
        <children xmi:id="_gtNMduC7EeWlusks1KLFGg" type="TreeNode_Label"/>
        <children xmi:id="_gtNMd-C7EeWlusks1KLFGg" type="TreeNode_Probability"/>
        <children xmi:id="_gtNMeOC7EeWlusks1KLFGg" type="TreeNode_Variables"/>
        <styles xsi:type="notation:ShapeStyle" xmi:id="_gtNMeeC7EeWlusks2JLFGg" fontName="Segoe UI" lineColor="0"/>
      </children>
      <children xmi:id="_gtNMeuC7EeWlusks2JLFGg" type="ChanceNode" element="#_gtKI5OC7EeWluskssTLFGg">
        <children xmi:id="_gtNMe-C7EeWlusks2JLFGg" type="TreeNode_Label"/>
        <children xmi:id="_gtNMfOC7EeWlusks2JLFGg" type="TreeNode_Probability"/>
        <children xmi:id="_gtNMfeC7EeWlusks2JLFGg" type="TreeNode_Variables"/>
        <styles xsi:type="notation:ShapeStyle" xmi:id="_gtNMfuC7EeWlusks3ILFGg" fontName="Segoe UI" lineColor="0"/>
      </children>
      <children xmi:id="_gtNMf-C7EeWlusks3ILFGg" type="ChanceNode" element="#_gtKI--C7EeWlusksxOLFGg">
        <children xmi:id="_gtNMgOC7EeWlusks3ILFGg" type="TreeNode_Label"/>
        <children xmi:id="_gtNMgeC7EeWlusks3ILFGg" type="TreeNode_Probability"/>
        <children xmi:id="_gtNMguC7EeWlusks3ILFGg" type="TreeNode_Variables"/>
        <styles xsi:type="notation:ShapeStyle" xmi:id="_gtNMg-C7EeWlusks4HLFGg" fontName="Segoe UI" lineColor="0"/>
      </children>
      <children xmi:id="_gtNMhOC7EeWlusks4HLFGg" type="ChanceNode" element="#_gtKI5eC7EeWluskssTLFGg">
        <children xmi:id="_gtNMheC7EeWlusks4HLFGg" type="TreeNode_Label"/>
        <children xmi:id="_gtNMhuC7EeWlusks4HLFGg" type="TreeNode_Probability"/>
        <children xmi:id="_gtNMh-C7EeWlusks4HLFGg" type="TreeNode_Variables"/>
        <styles xsi:type="notation:ShapeStyle" xmi:id="_gtNMiOC7EeWlusks5GLFGg" fontName="Segoe UI" lineColor="0"/>
      </children>
      <children xmi:id="_gtNMieC7EeWlusks5GLFGg" type="ChanceNode" element="#_gtKI8eC7EeWlusksvQLFGg">
        <children xmi:id="_gtNMiuC7EeWlusks5GLFGg" type="TreeNode_Label"/>
        <children xmi:id="_gtNMi-C7EeWlusks5GLFGg" type="TreeNode_Probability"/>
        <children xmi:id="_gtNMjOC7EeWlusks5GLFGg" type="TreeNode_Variables"/>
        <styles xsi:type="notation:ShapeStyle" xmi:id="_gtNMjeC7EeWlusks6FLFGg" fontName="Segoe UI" lineColor="0"/>
      </children>
      <children xmi:id="_gtNMjuC7EeWlusks6FLFGg" type="ChanceNode" element="#_gtKI5-C7EeWluskstSLFGg">
        <children xmi:id="_gtNMj-C7EeWlusks6FLFGg" type="TreeNode_Label"/>
        <children xmi:id="_gtNMkOC7EeWlusks6FLFGg" type="TreeNode_Probability"/>
        <children xmi:id="_gtNMkeC7EeWlusks6FLFGg" type="TreeNode_Variables"/>
        <styles xsi:type="notation:ShapeStyle" xmi:id="_gtNMkuC7EeWlusks7ELFGg" fontName="Segoe UI" lineColor="0"/>
      </children>
      <children xmi:id="_gtNMk-C7EeWlusks7ELFGg" type="TerminalNode" element="#_gtKI7eC7EeWlusksuRLFGg">
        <children xmi:id="_gtNMlOC7EeWlusks7ELFGg" type="TreeNode_Label"/>
        <children xmi:id="_gtNMleC7EeWlusks7ELFGg" type="TreeNode_Probability"/>
        <children xmi:id="_gtNMluC7EeWlusks7ELFGg" type="TreeNode_Variables"/>
        <styles xsi:type="notation:ShapeStyle" xmi:id="_gtNMl-C7EeWlusks8DLFGg" fontName="Segoe UI" lineColor="0"/>
      </children>
      <children xmi:id="_gtNMmOC7EeWlusks8DLFGg" type="TerminalNode" element="#_gtKI6eC7EeWluskstSLFGg">
        <children xmi:id="_gtNMmeC7EeWlusks8DLFGg" type="TreeNode_Label"/>
        <children xmi:id="_gtNMmuC7EeWlusks8DLFGg" type="TreeNode_Probability"/>
        <children xmi:id="_gtNMm-C7EeWlusks8DLFGg" type="TreeNode_Variables"/>
        <styles xsi:type="notation:ShapeStyle" xmi:id="_gtNMnOC7EeWlusks9CLFGg" fontName="Segoe UI" lineColor="0"/>
      </children>
      <children xmi:id="_gtNMneC7EeWlusks9CLFGg" type="TerminalNode" element="#_gtKI9-C7EeWluskswPLFGg">
        <children xmi:id="_gtNMnuC7EeWlusks9CLFGg" type="TreeNode_Label"/>
        <children xmi:id="_gtNMn-C7EeWlusks9CLFGg" type="TreeNode_Probability"/>
        <children xmi:id="_gtNMoOC7EeWlusks9CLFGg" type="TreeNode_Variables"/>
        <styles xsi:type="notation:ShapeStyle" xmi:id="_gtNMoeC7EeWlusks-BLFGg" fontName="Segoe UI" lineColor="0"/>
      </children>
      <children xmi:id="_gtNMouC7EeWlusks-BLFGg" type="TerminalNode" element="#_gtKI8-C7EeWlusksvQLFGg">
        <children xmi:id="_gtNMo-C7EeWlusks-BLFGg" type="TreeNode_Label"/>
        <children xmi:id="_gtNMpOC7EeWlusks-BLFGg" type="TreeNode_Probability"/>
        <children xmi:id="_gtNMpeC7EeWlusks-BLFGg" type="TreeNode_Variables"/>
        <styles xsi:type="notation:ShapeStyle" xmi:id="_gtNMpuC7EeWlusks_ALFGg" fontName="Segoe UI" lineColor="0"/>
      </children>
      <children xmi:id="_gtNMp-C7EeWlusks_ALFGg" type="ChanceNode" element="#_gtI6tOC7EeWlusksUrLFGg">
        <children xmi:id="_gtNMqOC7EeWlusks_ALFGg" type="TreeNode_Label"/>
        <children xmi:id="_gtNMqeC7EeWlusks_ALFGg" type="TreeNode_Probability"/>
        <children xmi:id="_gtNMquC7EeWlusks_ALFGg" type="TreeNode_Variables"/>
        <styles xsi:type="notation:ShapeStyle" xmi:id="_gtNMq-C7EeWlusksA_LFGg" fontName="Segoe UI" lineColor="0"/>
      </children>
      <children xmi:id="_gtNMrOC7EeWlusksA_LFGg" type="ChanceNode" element="#_gtIUYOC7EeWlusksPwLFGg">
        <children xmi:id="_gtNMreC7EeWlusksA_LFGg" type="TreeNode_Label"/>
        <children xmi:id="_gtNMruC7EeWlusksA_LFGg" type="TreeNode_Probability"/>
        <children xmi:id="_gtNMr-C7EeWlusksA_LFGg" type="TreeNode_Variables"/>
        <styles xsi:type="notation:ShapeStyle" xmi:id="_gtNMsOC7EeWlusksB-LFGg" fontName="Segoe UI" lineColor="0"/>
      </children>
      <children xmi:id="_gtNMseC7EeWlusksB-LFGg" type="ChanceNode" element="#_gtIUZuC7EeWlusksQvLFGg">
        <children xmi:id="_gtNMsuC7EeWlusksB-LFGg" type="TreeNode_Label"/>
        <children xmi:id="_gtNMs-C7EeWlusksB-LFGg" type="TreeNode_Probability"/>
        <children xmi:id="_gtNMtOC7EeWlusksB-LFGg" type="TreeNode_Variables"/>
        <styles xsi:type="notation:ShapeStyle" xmi:id="_gtNMteC7EeWlusksC9LFGg" fontName="Segoe UI" lineColor="0"/>
      </children>
      <children xmi:id="_gtNMtuC7EeWlusksC9LFGg" type="TerminalNode" element="#_gtIUYuC7EeWlusksQvLFGg">
        <children xmi:id="_gtNMt-C7EeWlusksC9LFGg" type="TreeNode_Label"/>
        <children xmi:id="_gtNMuOC7EeWlusksC9LFGg" type="TreeNode_Probability"/>
        <children xmi:id="_gtNMueC7EeWlusksC9LFGg" type="TreeNode_Variables"/>
        <styles xsi:type="notation:ShapeStyle" xmi:id="_gtNMuuC7EeWlusksD8LFGg" fontName="Segoe UI" lineColor="0"/>
      </children>
      <children xmi:id="_gtNMu-C7EeWlusksD8LFGg" type="ChanceNode" element="#_gtIUbOC7EeWlusksStLFGg">
        <children xmi:id="_gtNMvOC7EeWlusksD8LFGg" type="TreeNode_Label"/>
        <children xmi:id="_gtNMveC7EeWlusksD8LFGg" type="TreeNode_Probability"/>
        <children xmi:id="_gtNMvuC7EeWlusksD8LFGg" type="TreeNode_Variables"/>
        <styles xsi:type="notation:ShapeStyle" xmi:id="_gtNMv-C7EeWlusksE7LFGg" fontName="Segoe UI" lineColor="0"/>
      </children>
      <children xmi:id="_gtNMwOC7EeWlusksE7LFGg" type="TerminalNode" element="#_gtIUaOC7EeWlusksRuLFGg">
        <children xmi:id="_gtNMweC7EeWlusksE7LFGg" type="TreeNode_Label"/>
        <children xmi:id="_gtNMwuC7EeWlusksE7LFGg" type="TreeNode_Probability"/>
        <children xmi:id="_gtNMw-C7EeWlusksE7LFGg" type="TreeNode_Variables"/>
        <styles xsi:type="notation:ShapeStyle" xmi:id="_gtNMxOC7EeWlusksF6LFGg" fontName="Segoe UI" lineColor="0"/>
      </children>
      <children xmi:id="_gtNMxeC7EeWlusksF6LFGg" type="TerminalNode" element="#_gtI6sOC7EeWlusksTsLFGg">
        <children xmi:id="_gtNMxuC7EeWlusksF6LFGg" type="TreeNode_Label"/>
        <children xmi:id="_gtNMx-C7EeWlusksF6LFGg" type="TreeNode_Probability"/>
        <children xmi:id="_gtNMyOC7EeWlusksF6LFGg" type="TreeNode_Variables"/>
        <styles xsi:type="notation:ShapeStyle" xmi:id="_gtNMyeC7EeWlusksG5LFGg" fontName="Segoe UI" lineColor="0"/>
      </children>
      <children xmi:id="_gtNMyuC7EeWlusksG5LFGg" type="TerminalNode" element="#_gtIUbuC7EeWlusksStLFGg">
        <children xmi:id="_gtNMy-C7EeWlusksG5LFGg" type="TreeNode_Label"/>
        <children xmi:id="_gtNMzOC7EeWlusksG5LFGg" type="TreeNode_Probability"/>
        <children xmi:id="_gtNMzeC7EeWlusksG5LFGg" type="TreeNode_Variables"/>
        <styles xsi:type="notation:ShapeStyle" xmi:id="_gtNMzuC7EeWlusksH4LFGg" fontName="Segoe UI" lineColor="0"/>
      </children>
      <children xmi:id="_gtNMz-C7EeWlusksH4LFGg" type="ChanceNode" element="#_gtI6wOC7EeWlusksWpLFGg">
        <children xmi:id="_gtNM0OC7EeWlusksH4LFGg" type="TreeNode_Label"/>
        <children xmi:id="_gtNM0eC7EeWlusksH4LFGg" type="TreeNode_Probability"/>
        <children xmi:id="_gtNM0uC7EeWlusksH4LFGg" type="TreeNode_Variables"/>
        <styles xsi:type="notation:ShapeStyle" xmi:id="_gtNM0-C7EeWlusksI3LFGg" fontName="Segoe UI" lineColor="0"/>
      </children>
      <children xmi:id="_gtNM1OC7EeWlusksI3LFGg" type="ChanceNode" element="#_gtI6tuC7EeWlusksUrLFGg">
        <children xmi:id="_gtNM1eC7EeWlusksI3LFGg" type="TreeNode_Label"/>
        <children xmi:id="_gtNM1uC7EeWlusksI3LFGg" type="TreeNode_Probability"/>
        <children xmi:id="_gtNM1-C7EeWlusksI3LFGg" type="TreeNode_Variables"/>
        <styles xsi:type="notation:ShapeStyle" xmi:id="_gtNM2OC7EeWlusksJ2LFGg" fontName="Segoe UI" lineColor="0"/>
      </children>
      <children xmi:id="_gtNM2eC7EeWlusksJ2LFGg" type="TerminalNode" element="#_gtI6vOC7EeWlusksVqLFGg">
        <children xmi:id="_gtNM2uC7EeWlusksJ2LFGg" type="TreeNode_Label"/>
        <children xmi:id="_gtNM2-C7EeWlusksJ2LFGg" type="TreeNode_Probability"/>
        <children xmi:id="_gtNM3OC7EeWlusksJ2LFGg" type="TreeNode_Variables"/>
        <styles xsi:type="notation:ShapeStyle" xmi:id="_gtNM3eC7EeWlusksK1LFGg" fontName="Segoe UI" lineColor="0"/>
      </children>
      <children xmi:id="_gtNM3uC7EeWlusksK1LFGg" type="TerminalNode" element="#_gtI6uOC7EeWlusksUrLFGg">
        <children xmi:id="_gtNM3-C7EeWlusksK1LFGg" type="TreeNode_Label"/>
        <children xmi:id="_gtNM4OC7EeWlusksK1LFGg" type="TreeNode_Probability"/>
        <children xmi:id="_gtNM4eC7EeWlusksK1LFGg" type="TreeNode_Variables"/>
        <styles xsi:type="notation:ShapeStyle" xmi:id="_gtNM4uC7EeWlusksL0LFGg" fontName="Segoe UI" lineColor="0"/>
      </children>
      <children xmi:id="_gtNM4-C7EeWlusksL0LFGg" type="TerminalNode" element="#_gtI6xuC7EeWlusksXoLFGg">
        <children xmi:id="_gtNM5OC7EeWlusksL0LFGg" type="TreeNode_Label"/>
        <children xmi:id="_gtNM5eC7EeWlusksL0LFGg" type="TreeNode_Probability"/>
        <children xmi:id="_gtNM5uC7EeWlusksL0LFGg" type="TreeNode_Variables"/>
        <styles xsi:type="notation:ShapeStyle" xmi:id="_gtNM5-C7EeWlusksMzLFGg" fontName="Segoe UI" lineColor="0"/>
      </children>
      <children xmi:id="_gtNM6OC7EeWlusksMzLFGg" type="TerminalNode" element="#_gtI6wuC7EeWlusksWpLFGg">
        <children xmi:id="_gtNM6eC7EeWlusksMzLFGg" type="TreeNode_Label"/>
        <children xmi:id="_gtNM6uC7EeWlusksMzLFGg" type="TreeNode_Probability"/>
        <children xmi:id="_gtNM6-C7EeWlusksMzLFGg" type="TreeNode_Variables"/>
        <styles xsi:type="notation:ShapeStyle" xmi:id="_gtNM7OC7EeWlusksNyLFGg" fontName="Segoe UI" lineColor="0"/>
      </children>
      <children xmi:id="_gtNM7eC7EeWlusksNyLFGg" type="ChanceNode" element="#_gtIUXuC7EeWlusksPwLFGg">
        <children xmi:id="_gtNM7uC7EeWlusksNyLFGg" type="TreeNode_Label"/>
        <children xmi:id="_gtNM7-C7EeWlusksNyLFGg" type="TreeNode_Probability"/>
        <children xmi:id="_gtNM8OC7EeWlusksNyLFGg" type="TreeNode_Variables"/>
        <styles xsi:type="notation:ShapeStyle" xmi:id="_gtNM8eC7EeWlusksOxLFGg" fontName="Segoe UI" lineColor="0"/>
      </children>
      <children xmi:id="_gtNM8uC7EeWlusksOxLFGg" type="ChanceNode" element="#_gtI6yuC7EeWlusksYnLFGg">
        <children xmi:id="_gtNM8-C7EeWlusksOxLFGg" type="TreeNode_Label"/>
        <children xmi:id="_gtNM9OC7EeWlusksOxLFGg" type="TreeNode_Probability"/>
        <children xmi:id="_gtNM9eC7EeWlusksOxLFGg" type="TreeNode_Variables"/>
        <styles xsi:type="notation:ShapeStyle" xmi:id="_gtNM9uC7EeWlusksPwLFGg" fontName="Segoe UI" lineColor="0"/>
      </children>
      <children xmi:id="_gtNM9-C7EeWlusksPwLFGg" type="ChanceNode" element="#_gtI64uC7EeWlusksdiLFGg">
        <children xmi:id="_gtNM-OC7EeWlusksPwLFGg" type="TreeNode_Label"/>
        <children xmi:id="_gtNM-eC7EeWlusksPwLFGg" type="TreeNode_Probability"/>
        <children xmi:id="_gtNM-uC7EeWlusksPwLFGg" type="TreeNode_Variables"/>
        <styles xsi:type="notation:ShapeStyle" xmi:id="_gtNM--C7EeWlusksQvLFGg" fontName="Segoe UI" lineColor="0"/>
      </children>
      <children xmi:id="_gtNM_OC7EeWlusksQvLFGg" type="ChanceNode" element="#_gtI6zOC7EeWlusksYnLFGg">
        <children xmi:id="_gtNM_eC7EeWlusksQvLFGg" type="TreeNode_Label"/>
        <children xmi:id="_gtNM_uC7EeWlusksQvLFGg" type="TreeNode_Probability"/>
        <children xmi:id="_gtNM_-C7EeWlusksQvLFGg" type="TreeNode_Variables"/>
        <styles xsi:type="notation:ShapeStyle" xmi:id="_gtNNAOC7EeWlusksRuLFGg" fontName="Segoe UI" lineColor="0"/>
      </children>
      <children xmi:id="_gtNNAeC7EeWlusksRuLFGg" type="ChanceNode" element="#_gtI60uC7EeWlusksalLFGg">
        <children xmi:id="_gtNNAuC7EeWlusksRuLFGg" type="TreeNode_Label"/>
        <children xmi:id="_gtNNA-C7EeWlusksRuLFGg" type="TreeNode_Probability"/>
        <children xmi:id="_gtNNBOC7EeWlusksRuLFGg" type="TreeNode_Variables"/>
        <styles xsi:type="notation:ShapeStyle" xmi:id="_gtNNBeC7EeWlusksStLFGg" fontName="Segoe UI" lineColor="0"/>
      </children>
      <children xmi:id="_gtNNBuC7EeWlusksStLFGg" type="TerminalNode" element="#_gtI6zuC7EeWlusksZmLFGg">
        <children xmi:id="_gtNNB-C7EeWlusksStLFGg" type="TreeNode_Label"/>
        <children xmi:id="_gtNNCOC7EeWlusksStLFGg" type="TreeNode_Probability"/>
        <children xmi:id="_gtNNCeC7EeWlusksStLFGg" type="TreeNode_Variables"/>
        <styles xsi:type="notation:ShapeStyle" xmi:id="_gtNNCuC7EeWlusksTsLFGg" fontName="Segoe UI" lineColor="0"/>
      </children>
      <children xmi:id="_gtNNC-C7EeWlusksTsLFGg" type="ChanceNode" element="#_gtI62OC7EeWlusksbkLFGg">
        <children xmi:id="_gtNNDOC7EeWlusksTsLFGg" type="TreeNode_Label"/>
        <children xmi:id="_gtNNDeC7EeWlusksTsLFGg" type="TreeNode_Probability"/>
        <children xmi:id="_gtNNDuC7EeWlusksTsLFGg" type="TreeNode_Variables"/>
        <styles xsi:type="notation:ShapeStyle" xmi:id="_gtNND-C7EeWlusksUrLFGg" fontName="Segoe UI" lineColor="0"/>
      </children>
      <children xmi:id="_gtNNEOC7EeWlusksUrLFGg" type="TerminalNode" element="#_gtI61OC7EeWlusksalLFGg">
        <children xmi:id="_gtNNEeC7EeWlusksUrLFGg" type="TreeNode_Label"/>
        <children xmi:id="_gtNNEuC7EeWlusksUrLFGg" type="TreeNode_Probability"/>
        <children xmi:id="_gtNNE-C7EeWlusksUrLFGg" type="TreeNode_Variables"/>
        <styles xsi:type="notation:ShapeStyle" xmi:id="_gtNNFOC7EeWlusksVqLFGg" fontName="Segoe UI" lineColor="0"/>
      </children>
      <children xmi:id="_gtNNFeC7EeWlusksVqLFGg" type="TerminalNode" element="#_gtI63uC7EeWluskscjLFGg">
        <children xmi:id="_gtNNFuC7EeWlusksVqLFGg" type="TreeNode_Label"/>
        <children xmi:id="_gtNNF-C7EeWlusksVqLFGg" type="TreeNode_Probability"/>
        <children xmi:id="_gtNNGOC7EeWlusksVqLFGg" type="TreeNode_Variables"/>
        <styles xsi:type="notation:ShapeStyle" xmi:id="_gtNNGeC7EeWlusksWpLFGg" fontName="Segoe UI" lineColor="0"/>
      </children>
      <children xmi:id="_gtNNGuC7EeWlusksWpLFGg" type="TerminalNode" element="#_gtI62uC7EeWlusksbkLFGg">
        <children xmi:id="_gtNNG-C7EeWlusksWpLFGg" type="TreeNode_Label"/>
        <children xmi:id="_gtNNHOC7EeWlusksWpLFGg" type="TreeNode_Probability"/>
        <children xmi:id="_gtNNHeC7EeWlusksWpLFGg" type="TreeNode_Variables"/>
        <styles xsi:type="notation:ShapeStyle" xmi:id="_gtNNHuC7EeWlusksXoLFGg" fontName="Segoe UI" lineColor="0"/>
      </children>
      <children xmi:id="_gtNNH-C7EeWlusksXoLFGg" type="ChanceNode" element="#_gtI67uC7EeWlusksfgLFGg">
        <children xmi:id="_gtNNIOC7EeWlusksXoLFGg" type="TreeNode_Label"/>
        <children xmi:id="_gtNNIeC7EeWlusksXoLFGg" type="TreeNode_Probability"/>
        <children xmi:id="_gtNNIuC7EeWlusksXoLFGg" type="TreeNode_Variables"/>
        <styles xsi:type="notation:ShapeStyle" xmi:id="_gtNNI-C7EeWlusksYnLFGg" fontName="Segoe UI" lineColor="0"/>
      </children>
      <children xmi:id="_gtNNJOC7EeWlusksYnLFGg" type="ChanceNode" element="#_gtI65OC7EeWlusksdiLFGg">
        <children xmi:id="_gtNNJeC7EeWlusksYnLFGg" type="TreeNode_Label"/>
        <children xmi:id="_gtNNJuC7EeWlusksYnLFGg" type="TreeNode_Probability"/>
        <children xmi:id="_gtNNJ-C7EeWlusksYnLFGg" type="TreeNode_Variables"/>
        <styles xsi:type="notation:ShapeStyle" xmi:id="_gtNNKOC7EeWlusksZmLFGg" fontName="Segoe UI" lineColor="0"/>
      </children>
      <children xmi:id="_gtNNKeC7EeWlusksZmLFGg" type="TerminalNode" element="#_gtI66uC7EeWlusksehLFGg">
        <children xmi:id="_gtNNKuC7EeWlusksZmLFGg" type="TreeNode_Label"/>
        <children xmi:id="_gtNNK-C7EeWlusksZmLFGg" type="TreeNode_Probability"/>
        <children xmi:id="_gtNNLOC7EeWlusksZmLFGg" type="TreeNode_Variables"/>
        <styles xsi:type="notation:ShapeStyle" xmi:id="_gtNNLeC7EeWlusksalLFGg" fontName="Segoe UI" lineColor="0"/>
      </children>
      <children xmi:id="_gtNNLuC7EeWlusksalLFGg" type="TerminalNode" element="#_gtI65uC7EeWlusksehLFGg">
        <children xmi:id="_gtNNL-C7EeWlusksalLFGg" type="TreeNode_Label"/>
        <children xmi:id="_gtNNMOC7EeWlusksalLFGg" type="TreeNode_Probability"/>
        <children xmi:id="_gtNNMeC7EeWlusksalLFGg" type="TreeNode_Variables"/>
        <styles xsi:type="notation:ShapeStyle" xmi:id="_gtNNMuC7EeWlusksbkLFGg" fontName="Segoe UI" lineColor="0"/>
      </children>
      <children xmi:id="_gtNNM-C7EeWlusksbkLFGg" type="TerminalNode" element="#_gtI69OC7EeWlusksgfLFGg">
        <children xmi:id="_gtNNNOC7EeWlusksbkLFGg" type="TreeNode_Label"/>
        <children xmi:id="_gtNNNeC7EeWlusksbkLFGg" type="TreeNode_Probability"/>
        <children xmi:id="_gtNNNuC7EeWlusksbkLFGg" type="TreeNode_Variables"/>
        <styles xsi:type="notation:ShapeStyle" xmi:id="_gtNNN-C7EeWluskscjLFGg" fontName="Segoe UI" lineColor="0"/>
      </children>
      <children xmi:id="_gtNNOOC7EeWluskscjLFGg" type="TerminalNode" element="#_gtI68OC7EeWlusksgfLFGg">
        <children xmi:id="_gtNNOeC7EeWluskscjLFGg" type="TreeNode_Label"/>
        <children xmi:id="_gtNNOuC7EeWluskscjLFGg" type="TreeNode_Probability"/>
        <children xmi:id="_gtNNO-C7EeWluskscjLFGg" type="TreeNode_Variables"/>
        <styles xsi:type="notation:ShapeStyle" xmi:id="_gtNNPOC7EeWlusksdiLFGg" fontName="Segoe UI" lineColor="0"/>
      </children>
      <children xmi:id="_gtNNPeC7EeWlusksdiLFGg" type="ChanceNode" element="#_gtI7L-C7EeWluskssTLFGg">
        <children xmi:id="_gtNNPuC7EeWlusksdiLFGg" type="TreeNode_Label"/>
        <children xmi:id="_gtNNP-C7EeWlusksdiLFGg" type="TreeNode_Probability"/>
        <children xmi:id="_gtNNQOC7EeWlusksdiLFGg" type="TreeNode_Variables"/>
        <styles xsi:type="notation:ShapeStyle" xmi:id="_gtNNQeC7EeWlusksehLFGg" fontName="Segoe UI" lineColor="0"/>
      </children>
      <children xmi:id="_gtNNQuC7EeWlusksehLFGg" type="TerminalNode" element="#_gtI7K-C7EeWlusksrULFGg">
        <children xmi:id="_gtNNQ-C7EeWlusksehLFGg" type="TreeNode_Label"/>
        <children xmi:id="_gtNNROC7EeWlusksehLFGg" type="TreeNode_Probability"/>
        <children xmi:id="_gtNNReC7EeWlusksehLFGg" type="TreeNode_Variables"/>
        <styles xsi:type="notation:ShapeStyle" xmi:id="_gtNNRuC7EeWlusksfgLFGg" fontName="Segoe UI" lineColor="0"/>
      </children>
      <children xmi:id="_gtNNR-C7EeWlusksfgLFGg" type="ChanceNode" element="#_gtI7NeC7EeWluskstSLFGg">
        <children xmi:id="_gtNNSOC7EeWlusksfgLFGg" type="TreeNode_Label"/>
        <children xmi:id="_gtNNSeC7EeWlusksfgLFGg" type="TreeNode_Probability"/>
        <children xmi:id="_gtNNSuC7EeWlusksfgLFGg" type="TreeNode_Variables"/>
        <styles xsi:type="notation:ShapeStyle" xmi:id="_gtNNS-C7EeWlusksgfLFGg" fontName="Segoe UI" lineColor="0"/>
      </children>
      <children xmi:id="_gtNNTOC7EeWlusksgfLFGg" type="TerminalNode" element="#_gtI7MeC7EeWluskstSLFGg">
        <children xmi:id="_gtNNTeC7EeWlusksgfLFGg" type="TreeNode_Label"/>
        <children xmi:id="_gtNNTuC7EeWlusksgfLFGg" type="TreeNode_Probability"/>
        <children xmi:id="_gtNNT-C7EeWlusksgfLFGg" type="TreeNode_Variables"/>
        <styles xsi:type="notation:ShapeStyle" xmi:id="_gtNNUOC7EeWlusksheLFGg" fontName="Segoe UI" lineColor="0"/>
      </children>
      <children xmi:id="_gtNNUeC7EeWlusksheLFGg" type="TerminalNode" element="#_gtI7O-C7EeWlusksvQLFGg">
        <children xmi:id="_gtNNUuC7EeWlusksheLFGg" type="TreeNode_Label"/>
        <children xmi:id="_gtNNU-C7EeWlusksheLFGg" type="TreeNode_Probability"/>
        <children xmi:id="_gtNNVOC7EeWlusksheLFGg" type="TreeNode_Variables"/>
        <styles xsi:type="notation:ShapeStyle" xmi:id="_gtNNVeC7EeWlusksidLFGg" fontName="Segoe UI" lineColor="0"/>
      </children>
      <children xmi:id="_gtNNVuC7EeWlusksidLFGg" type="TerminalNode" element="#_gtI7N-C7EeWlusksuRLFGg">
        <children xmi:id="_gtNNV-C7EeWlusksidLFGg" type="TreeNode_Label"/>
        <children xmi:id="_gtNNWOC7EeWlusksidLFGg" type="TreeNode_Probability"/>
        <children xmi:id="_gtNNWeC7EeWlusksidLFGg" type="TreeNode_Variables"/>
        <styles xsi:type="notation:ShapeStyle" xmi:id="_gtNNWuC7EeWlusksjcLFGg" fontName="Segoe UI" lineColor="0"/>
      </children>
      <children xmi:id="_gtNNW-C7EeWlusksjcLFGg" type="ChanceNode" element="#_gtI7KeC7EeWlusksrULFGg">
        <children xmi:id="_gtNNXOC7EeWlusksjcLFGg" type="TreeNode_Label"/>
        <children xmi:id="_gtNNXeC7EeWlusksjcLFGg" type="TreeNode_Probability"/>
        <children xmi:id="_gtNNXuC7EeWlusksjcLFGg" type="TreeNode_Variables"/>
        <styles xsi:type="notation:ShapeStyle" xmi:id="_gtNNX-C7EeWluskskbLFGg" fontName="Segoe UI" lineColor="0"/>
      </children>
      <children xmi:id="_gtNNYOC7EeWluskskbLFGg" type="ChanceNode" element="#_gtI7P-C7EeWlusksvQLFGg">
        <children xmi:id="_gtNNYeC7EeWluskskbLFGg" type="TreeNode_Label"/>
        <children xmi:id="_gtNNYuC7EeWluskskbLFGg" type="TreeNode_Probability"/>
        <children xmi:id="_gtNzMOC7EeWluskskbLFGg" type="TreeNode_Variables"/>
        <styles xsi:type="notation:ShapeStyle" xmi:id="_gtNzMeC7EeWluskslaLFGg" fontName="Segoe UI" lineColor="0"/>
      </children>
      <children xmi:id="_gtNzMuC7EeWluskslaLFGg" type="ChanceNode" element="#_gtI7ReC7EeWlusksxOLFGg">
        <children xmi:id="_gtNzM-C7EeWluskslaLFGg" type="TreeNode_Label"/>
        <children xmi:id="_gtNzNOC7EeWluskslaLFGg" type="TreeNode_Probability"/>
        <children xmi:id="_gtNzNeC7EeWluskslaLFGg" type="TreeNode_Variables"/>
        <styles xsi:type="notation:ShapeStyle" xmi:id="_gtNzNuC7EeWlusksmZLFGg" fontName="Segoe UI" lineColor="0"/>
      </children>
      <children xmi:id="_gtNzN-C7EeWlusksmZLFGg" type="TerminalNode" element="#_gtI7QeC7EeWluskswPLFGg">
        <children xmi:id="_gtNzOOC7EeWlusksmZLFGg" type="TreeNode_Label"/>
        <children xmi:id="_gtNzOeC7EeWlusksmZLFGg" type="TreeNode_Probability"/>
        <children xmi:id="_gtNzOuC7EeWlusksmZLFGg" type="TreeNode_Variables"/>
        <styles xsi:type="notation:ShapeStyle" xmi:id="_gtNzO-C7EeWlusksnYLFGg" fontName="Segoe UI" lineColor="0"/>
      </children>
      <children xmi:id="_gtNzPOC7EeWlusksnYLFGg" type="ChanceNode" element="#_gtI7S-C7EeWlusksyNLFGg">
        <children xmi:id="_gtNzPeC7EeWlusksnYLFGg" type="TreeNode_Label"/>
        <children xmi:id="_gtNzPuC7EeWlusksnYLFGg" type="TreeNode_Probability"/>
        <children xmi:id="_gtNzP-C7EeWlusksnYLFGg" type="TreeNode_Variables"/>
        <styles xsi:type="notation:ShapeStyle" xmi:id="_gtNzQOC7EeWlusksoXLFGg" fontName="Segoe UI" lineColor="0"/>
      </children>
      <children xmi:id="_gtNzQeC7EeWlusksoXLFGg" type="TerminalNode" element="#_gtI7R-C7EeWlusksxOLFGg">
        <children xmi:id="_gtNzQuC7EeWlusksoXLFGg" type="TreeNode_Label"/>
        <children xmi:id="_gtNzQ-C7EeWlusksoXLFGg" type="TreeNode_Probability"/>
        <children xmi:id="_gtNzROC7EeWlusksoXLFGg" type="TreeNode_Variables"/>
        <styles xsi:type="notation:ShapeStyle" xmi:id="_gtNzReC7EeWluskspWLFGg" fontName="Segoe UI" lineColor="0"/>
      </children>
      <children xmi:id="_gtNzRuC7EeWluskspWLFGg" type="TerminalNode" element="#_gtI7UeC7EeWluskszMLFGg">
        <children xmi:id="_gtNzR-C7EeWluskspWLFGg" type="TreeNode_Label"/>
        <children xmi:id="_gtNzSOC7EeWluskspWLFGg" type="TreeNode_Probability"/>
        <children xmi:id="_gtNzSeC7EeWluskspWLFGg" type="TreeNode_Variables"/>
        <styles xsi:type="notation:ShapeStyle" xmi:id="_gtNzSuC7EeWlusksqVLFGg" fontName="Segoe UI" lineColor="0"/>
      </children>
      <children xmi:id="_gtNzS-C7EeWlusksqVLFGg" type="TerminalNode" element="#_gtI7TeC7EeWlusksyNLFGg">
        <children xmi:id="_gtNzTOC7EeWlusksqVLFGg" type="TreeNode_Label"/>
        <children xmi:id="_gtNzTeC7EeWlusksqVLFGg" type="TreeNode_Probability"/>
        <children xmi:id="_gtNzTuC7EeWlusksqVLFGg" type="TreeNode_Variables"/>
        <styles xsi:type="notation:ShapeStyle" xmi:id="_gtNzT-C7EeWlusksrULFGg" fontName="Segoe UI" lineColor="0"/>
      </children>
      <children xmi:id="_gtNzUOC7EeWlusksrULFGg" type="ChanceNode" element="#_gtJh0OC7EeWlusksC9LFGg">
        <children xmi:id="_gtNzUeC7EeWlusksrULFGg" type="TreeNode_Label"/>
        <children xmi:id="_gtNzUuC7EeWlusksrULFGg" type="TreeNode_Probability"/>
        <children xmi:id="_gtNzU-C7EeWlusksrULFGg" type="TreeNode_Variables"/>
        <styles xsi:type="notation:ShapeStyle" xmi:id="_gtNzVOC7EeWluskssTLFGg" fontName="Segoe UI" lineColor="0"/>
      </children>
      <children xmi:id="_gtNzVeC7EeWluskssTLFGg" type="ChanceNode" element="#_gtI7huC7EeWlusks-BLFGg">
        <children xmi:id="_gtNzVuC7EeWluskssTLFGg" type="TreeNode_Label"/>
        <children xmi:id="_gtNzV-C7EeWluskssTLFGg" type="TreeNode_Probability"/>
        <children xmi:id="_gtNzWOC7EeWluskssTLFGg" type="TreeNode_Variables"/>
        <styles xsi:type="notation:ShapeStyle" xmi:id="_gtNzWeC7EeWluskstSLFGg" fontName="Segoe UI" lineColor="0"/>
      </children>
      <children xmi:id="_gtNzWuC7EeWluskstSLFGg" type="ChanceNode" element="#_gtJhxuC7EeWlusksA_LFGg">
        <children xmi:id="_gtNzW-C7EeWluskstSLFGg" type="TreeNode_Label"/>
        <children xmi:id="_gtNzXOC7EeWluskstSLFGg" type="TreeNode_Probability"/>
        <children xmi:id="_gtNzXeC7EeWluskstSLFGg" type="TreeNode_Variables"/>
        <styles xsi:type="notation:ShapeStyle" xmi:id="_gtNzXuC7EeWlusksuRLFGg" fontName="Segoe UI" lineColor="0"/>
      </children>
      <children xmi:id="_gtNzX-C7EeWlusksuRLFGg" type="ChanceNode" element="#_gtI7iOC7EeWlusks-BLFGg">
        <children xmi:id="_gtNzYOC7EeWlusksuRLFGg" type="TreeNode_Label"/>
        <children xmi:id="_gtNzYeC7EeWlusksuRLFGg" type="TreeNode_Probability"/>
        <children xmi:id="_gtNzYuC7EeWlusksuRLFGg" type="TreeNode_Variables"/>
        <styles xsi:type="notation:ShapeStyle" xmi:id="_gtNzY-C7EeWlusksvQLFGg" fontName="Segoe UI" lineColor="0"/>
      </children>
      <children xmi:id="_gtNzZOC7EeWlusksvQLFGg" type="TerminalNode" element="#_gtJhzOC7EeWlusksB-LFGg">
        <children xmi:id="_gtNzZeC7EeWlusksvQLFGg" type="TreeNode_Label"/>
        <children xmi:id="_gtNzZuC7EeWlusksvQLFGg" type="TreeNode_Probability"/>
        <children xmi:id="_gtNzZ-C7EeWlusksvQLFGg" type="TreeNode_Variables"/>
        <styles xsi:type="notation:ShapeStyle" xmi:id="_gtNzaOC7EeWluskswPLFGg" fontName="Segoe UI" lineColor="0"/>
      </children>
      <children xmi:id="_gtNzaeC7EeWluskswPLFGg" type="TerminalNode" element="#_gtJhyOC7EeWlusksA_LFGg">
        <children xmi:id="_gtNzauC7EeWluskswPLFGg" type="TreeNode_Label"/>
        <children xmi:id="_gtNza-C7EeWluskswPLFGg" type="TreeNode_Probability"/>
        <children xmi:id="_gtNzbOC7EeWluskswPLFGg" type="TreeNode_Variables"/>
        <styles xsi:type="notation:ShapeStyle" xmi:id="_gtNzbeC7EeWlusksxOLFGg" fontName="Segoe UI" lineColor="0"/>
      </children>
      <children xmi:id="_gtNzbuC7EeWlusksxOLFGg" type="TerminalNode" element="#_gtJhwuC7EeWlusks_ALFGg">
        <children xmi:id="_gtNzb-C7EeWlusksxOLFGg" type="TreeNode_Label"/>
        <children xmi:id="_gtNzcOC7EeWlusksxOLFGg" type="TreeNode_Probability"/>
        <children xmi:id="_gtNzceC7EeWlusksxOLFGg" type="TreeNode_Variables"/>
        <styles xsi:type="notation:ShapeStyle" xmi:id="_gtNzcuC7EeWlusksyNLFGg" fontName="Segoe UI" lineColor="0"/>
      </children>
      <children xmi:id="_gtNzc-C7EeWlusksyNLFGg" type="TerminalNode" element="#_gtI7iuC7EeWlusks-BLFGg">
        <children xmi:id="_gtNzdOC7EeWlusksyNLFGg" type="TreeNode_Label"/>
        <children xmi:id="_gtNzdeC7EeWlusksyNLFGg" type="TreeNode_Probability"/>
        <children xmi:id="_gtNzduC7EeWlusksyNLFGg" type="TreeNode_Variables"/>
        <styles xsi:type="notation:ShapeStyle" xmi:id="_gtNzd-C7EeWluskszMLFGg" fontName="Segoe UI" lineColor="0"/>
      </children>
      <children xmi:id="_gtNzeOC7EeWluskszMLFGg" type="ChanceNode" element="#_gtJh3OC7EeWlusksE7LFGg">
        <children xmi:id="_gtNzeeC7EeWluskszMLFGg" type="TreeNode_Label"/>
        <children xmi:id="_gtNzeuC7EeWluskszMLFGg" type="TreeNode_Probability"/>
        <children xmi:id="_gtNze-C7EeWluskszMLFGg" type="TreeNode_Variables"/>
        <styles xsi:type="notation:ShapeStyle" xmi:id="_gtNzfOC7EeWlusks0LLFGg" fontName="Segoe UI" lineColor="0"/>
      </children>
      <children xmi:id="_gtNzfeC7EeWlusks0LLFGg" type="ChanceNode" element="#_gtJh0uC7EeWlusksC9LFGg">
        <children xmi:id="_gtNzfuC7EeWlusks0LLFGg" type="TreeNode_Label"/>
        <children xmi:id="_gtNzf-C7EeWlusks0LLFGg" type="TreeNode_Probability"/>
        <children xmi:id="_gtNzgOC7EeWlusks0LLFGg" type="TreeNode_Variables"/>
        <styles xsi:type="notation:ShapeStyle" xmi:id="_gtNzgeC7EeWlusks1KLFGg" fontName="Segoe UI" lineColor="0"/>
      </children>
      <children xmi:id="_gtNzguC7EeWlusks1KLFGg" type="TerminalNode" element="#_gtJh4uC7EeWlusksG5LFGg">
        <children xmi:id="_gtNzg-C7EeWlusks1KLFGg" type="TreeNode_Label"/>
        <children xmi:id="_gtNzhOC7EeWlusks1KLFGg" type="TreeNode_Probability"/>
        <children xmi:id="_gtNzheC7EeWlusks1KLFGg" type="TreeNode_Variables"/>
        <styles xsi:type="notation:ShapeStyle" xmi:id="_gtNzhuC7EeWlusks2JLFGg" fontName="Segoe UI" lineColor="0"/>
      </children>
      <children xmi:id="_gtNzh-C7EeWlusks2JLFGg" type="TerminalNode" element="#_gtJh3uC7EeWlusksF6LFGg">
        <children xmi:id="_gtNziOC7EeWlusks2JLFGg" type="TreeNode_Label"/>
        <children xmi:id="_gtNzieC7EeWlusks2JLFGg" type="TreeNode_Probability"/>
        <children xmi:id="_gtNziuC7EeWlusks2JLFGg" type="TreeNode_Variables"/>
        <styles xsi:type="notation:ShapeStyle" xmi:id="_gtNzi-C7EeWlusks3ILFGg" fontName="Segoe UI" lineColor="0"/>
      </children>
      <children xmi:id="_gtNzjOC7EeWlusks3ILFGg" type="TerminalNode" element="#_gtJh2OC7EeWlusksE7LFGg">
        <children xmi:id="_gtNzjeC7EeWlusks3ILFGg" type="TreeNode_Label"/>
        <children xmi:id="_gtNzjuC7EeWlusks3ILFGg" type="TreeNode_Probability"/>
        <children xmi:id="_gtNzj-C7EeWlusks3ILFGg" type="TreeNode_Variables"/>
        <styles xsi:type="notation:ShapeStyle" xmi:id="_gtNzkOC7EeWlusks4HLFGg" fontName="Segoe UI" lineColor="0"/>
      </children>
      <children xmi:id="_gtNzkeC7EeWlusks4HLFGg" type="TerminalNode" element="#_gtJh1OC7EeWlusksD8LFGg">
        <children xmi:id="_gtNzkuC7EeWlusks4HLFGg" type="TreeNode_Label"/>
        <children xmi:id="_gtNzk-C7EeWlusks4HLFGg" type="TreeNode_Probability"/>
        <children xmi:id="_gtNzlOC7EeWlusks4HLFGg" type="TreeNode_Variables"/>
        <styles xsi:type="notation:ShapeStyle" xmi:id="_gtNzleC7EeWlusks5GLFGg" fontName="Segoe UI" lineColor="0"/>
      </children>
      <children xmi:id="_gtNzluC7EeWlusks5GLFGg" type="ChanceNode" element="#_gtJideC7EeWlusksjcLFGg">
        <children xmi:id="_gtNzl-C7EeWlusks5GLFGg" type="TreeNode_Label"/>
        <children xmi:id="_gtNzmOC7EeWlusks5GLFGg" type="TreeNode_Probability"/>
        <children xmi:id="_gtNzmeC7EeWlusks5GLFGg" type="TreeNode_Variables"/>
        <styles xsi:type="notation:ShapeStyle" xmi:id="_gtNzmuC7EeWlusks6FLFGg" fontName="Segoe UI" lineColor="0"/>
      </children>
      <children xmi:id="_gtNzm-C7EeWlusks6FLFGg" type="ChanceNode" element="#_gtJiR-C7EeWlusksalLFGg">
        <children xmi:id="_gtNznOC7EeWlusks6FLFGg" type="TreeNode_Label"/>
        <children xmi:id="_gtNzneC7EeWlusks6FLFGg" type="TreeNode_Probability"/>
        <children xmi:id="_gtNznuC7EeWlusks6FLFGg" type="TreeNode_Variables"/>
        <styles xsi:type="notation:ShapeStyle" xmi:id="_gtNzn-C7EeWlusks7ELFGg" fontName="Segoe UI" lineColor="0"/>
      </children>
      <children xmi:id="_gtNzoOC7EeWlusks7ELFGg" type="ChanceNode" element="#_gtJiX-C7EeWlusksfgLFGg">
        <children xmi:id="_gtNzoeC7EeWlusks7ELFGg" type="TreeNode_Label"/>
        <children xmi:id="_gtNzouC7EeWlusks7ELFGg" type="TreeNode_Probability"/>
        <children xmi:id="_gtNzo-C7EeWlusks7ELFGg" type="TreeNode_Variables"/>
        <styles xsi:type="notation:ShapeStyle" xmi:id="_gtNzpOC7EeWlusks8DLFGg" fontName="Segoe UI" lineColor="0"/>
      </children>
      <children xmi:id="_gtNzpeC7EeWlusks8DLFGg" type="ChanceNode" element="#_gtJiSeC7EeWlusksalLFGg">
        <children xmi:id="_gtNzpuC7EeWlusks8DLFGg" type="TreeNode_Label"/>
        <children xmi:id="_gtNzp-C7EeWlusks8DLFGg" type="TreeNode_Probability"/>
        <children xmi:id="_gtNzqOC7EeWlusks8DLFGg" type="TreeNode_Variables"/>
        <styles xsi:type="notation:ShapeStyle" xmi:id="_gtNzqeC7EeWlusks9CLFGg" fontName="Segoe UI" lineColor="0"/>
      </children>
      <children xmi:id="_gtNzquC7EeWlusks9CLFGg" type="ChanceNode" element="#_gtJiT-C7EeWlusksbkLFGg">
        <children xmi:id="_gtNzq-C7EeWlusks9CLFGg" type="TreeNode_Label"/>
        <children xmi:id="_gtNzrOC7EeWlusks9CLFGg" type="TreeNode_Probability"/>
        <children xmi:id="_gtNzreC7EeWlusks9CLFGg" type="TreeNode_Variables"/>
        <styles xsi:type="notation:ShapeStyle" xmi:id="_gtNzruC7EeWlusks-BLFGg" fontName="Segoe UI" lineColor="0"/>
      </children>
      <children xmi:id="_gtNzr-C7EeWlusks-BLFGg" type="TerminalNode" element="#_gtJiS-C7EeWlusksbkLFGg">
        <children xmi:id="_gtNzsOC7EeWlusks-BLFGg" type="TreeNode_Label"/>
        <children xmi:id="_gtNzseC7EeWlusks-BLFGg" type="TreeNode_Probability"/>
        <children xmi:id="_gtNzsuC7EeWlusks-BLFGg" type="TreeNode_Variables"/>
        <styles xsi:type="notation:ShapeStyle" xmi:id="_gtNzs-C7EeWlusks_ALFGg" fontName="Segoe UI" lineColor="0"/>
      </children>
      <children xmi:id="_gtNztOC7EeWlusks_ALFGg" type="ChanceNode" element="#_gtJiVeC7EeWlusksdiLFGg">
        <children xmi:id="_gtNzteC7EeWlusks_ALFGg" type="TreeNode_Label"/>
        <children xmi:id="_gtNztuC7EeWlusks_ALFGg" type="TreeNode_Probability"/>
        <children xmi:id="_gtNzt-C7EeWlusks_ALFGg" type="TreeNode_Variables"/>
        <styles xsi:type="notation:ShapeStyle" xmi:id="_gtNzuOC7EeWlusksA_LFGg" fontName="Segoe UI" lineColor="0"/>
      </children>
      <children xmi:id="_gtNzueC7EeWlusksA_LFGg" type="TerminalNode" element="#_gtJiUeC7EeWluskscjLFGg">
        <children xmi:id="_gtNzuuC7EeWlusksA_LFGg" type="TreeNode_Label"/>
        <children xmi:id="_gtNzu-C7EeWlusksA_LFGg" type="TreeNode_Probability"/>
        <children xmi:id="_gtNzvOC7EeWlusksA_LFGg" type="TreeNode_Variables"/>
        <styles xsi:type="notation:ShapeStyle" xmi:id="_gtNzveC7EeWlusksB-LFGg" fontName="Segoe UI" lineColor="0"/>
      </children>
      <children xmi:id="_gtNzvuC7EeWlusksB-LFGg" type="TerminalNode" element="#_gtJiW-C7EeWlusksehLFGg">
        <children xmi:id="_gtNzv-C7EeWlusksB-LFGg" type="TreeNode_Label"/>
        <children xmi:id="_gtNzwOC7EeWlusksB-LFGg" type="TreeNode_Probability"/>
        <children xmi:id="_gtNzweC7EeWlusksB-LFGg" type="TreeNode_Variables"/>
        <styles xsi:type="notation:ShapeStyle" xmi:id="_gtNzwuC7EeWlusksC9LFGg" fontName="Segoe UI" lineColor="0"/>
      </children>
      <children xmi:id="_gtNzw-C7EeWlusksC9LFGg" type="TerminalNode" element="#_gtJiV-C7EeWlusksdiLFGg">
        <children xmi:id="_gtNzxOC7EeWlusksC9LFGg" type="TreeNode_Label"/>
        <children xmi:id="_gtNzxeC7EeWlusksC9LFGg" type="TreeNode_Probability"/>
        <children xmi:id="_gtNzxuC7EeWlusksC9LFGg" type="TreeNode_Variables"/>
        <styles xsi:type="notation:ShapeStyle" xmi:id="_gtNzx-C7EeWlusksD8LFGg" fontName="Segoe UI" lineColor="0"/>
      </children>
      <children xmi:id="_gtNzyOC7EeWlusksD8LFGg" type="ChanceNode" element="#_gtJia-C7EeWlusksheLFGg">
        <children xmi:id="_gtNzyeC7EeWlusksD8LFGg" type="TreeNode_Label"/>
        <children xmi:id="_gtNzyuC7EeWlusksD8LFGg" type="TreeNode_Probability"/>
        <children xmi:id="_gtNzy-C7EeWlusksD8LFGg" type="TreeNode_Variables"/>
        <styles xsi:type="notation:ShapeStyle" xmi:id="_gtNzzOC7EeWlusksE7LFGg" fontName="Segoe UI" lineColor="0"/>
      </children>
      <children xmi:id="_gtNzzeC7EeWlusksE7LFGg" type="ChanceNode" element="#_gtJiYeC7EeWlusksfgLFGg">
        <children xmi:id="_gtNzzuC7EeWlusksE7LFGg" type="TreeNode_Label"/>
        <children xmi:id="_gtNzz-C7EeWlusksE7LFGg" type="TreeNode_Probability"/>
        <children xmi:id="_gtNz0OC7EeWlusksE7LFGg" type="TreeNode_Variables"/>
        <styles xsi:type="notation:ShapeStyle" xmi:id="_gtNz0eC7EeWlusksF6LFGg" fontName="Segoe UI" lineColor="0"/>
      </children>
      <children xmi:id="_gtNz0uC7EeWlusksF6LFGg" type="TerminalNode" element="#_gtJiZ-C7EeWlusksgfLFGg">
        <children xmi:id="_gtNz0-C7EeWlusksF6LFGg" type="TreeNode_Label"/>
        <children xmi:id="_gtNz1OC7EeWlusksF6LFGg" type="TreeNode_Probability"/>
        <children xmi:id="_gtNz1eC7EeWlusksF6LFGg" type="TreeNode_Variables"/>
        <styles xsi:type="notation:ShapeStyle" xmi:id="_gtNz1uC7EeWlusksG5LFGg" fontName="Segoe UI" lineColor="0"/>
      </children>
      <children xmi:id="_gtNz1-C7EeWlusksG5LFGg" type="TerminalNode" element="#_gtJiY-C7EeWlusksfgLFGg">
        <children xmi:id="_gtNz2OC7EeWlusksG5LFGg" type="TreeNode_Label"/>
        <children xmi:id="_gtNz2eC7EeWlusksG5LFGg" type="TreeNode_Probability"/>
        <children xmi:id="_gtNz2uC7EeWlusksG5LFGg" type="TreeNode_Variables"/>
        <styles xsi:type="notation:ShapeStyle" xmi:id="_gtNz2-C7EeWlusksH4LFGg" fontName="Segoe UI" lineColor="0"/>
      </children>
      <children xmi:id="_gtNz3OC7EeWlusksH4LFGg" type="TerminalNode" element="#_gtJiceC7EeWlusksidLFGg">
        <children xmi:id="_gtNz3eC7EeWlusksH4LFGg" type="TreeNode_Label"/>
        <children xmi:id="_gtNz3uC7EeWlusksH4LFGg" type="TreeNode_Probability"/>
        <children xmi:id="_gtNz3-C7EeWlusksH4LFGg" type="TreeNode_Variables"/>
        <styles xsi:type="notation:ShapeStyle" xmi:id="_gtNz4OC7EeWlusksI3LFGg" fontName="Segoe UI" lineColor="0"/>
      </children>
      <children xmi:id="_gtNz4eC7EeWlusksI3LFGg" type="TerminalNode" element="#_gtJibeC7EeWlusksheLFGg">
        <children xmi:id="_gtNz4uC7EeWlusksI3LFGg" type="TreeNode_Label"/>
        <children xmi:id="_gtNz4-C7EeWlusksI3LFGg" type="TreeNode_Probability"/>
        <children xmi:id="_gtNz5OC7EeWlusksI3LFGg" type="TreeNode_Variables"/>
        <styles xsi:type="notation:ShapeStyle" xmi:id="_gtNz5eC7EeWlusksJ2LFGg" fontName="Segoe UI" lineColor="0"/>
      </children>
      <children xmi:id="_gtNz5uC7EeWlusksJ2LFGg" type="ChanceNode" element="#_gtJijeC7EeWlusksoXLFGg">
        <children xmi:id="_gtNz5-C7EeWlusksJ2LFGg" type="TreeNode_Label"/>
        <children xmi:id="_gtNz6OC7EeWlusksJ2LFGg" type="TreeNode_Probability"/>
        <children xmi:id="_gtNz6eC7EeWlusksJ2LFGg" type="TreeNode_Variables"/>
        <styles xsi:type="notation:ShapeStyle" xmi:id="_gtNz6uC7EeWlusksK1LFGg" fontName="Segoe UI" lineColor="0"/>
      </children>
      <children xmi:id="_gtNz6-C7EeWlusksK1LFGg" type="ChanceNode" element="#_gtJid-C7EeWlusksjcLFGg">
        <children xmi:id="_gtNz7OC7EeWlusksK1LFGg" type="TreeNode_Label"/>
        <children xmi:id="_gtNz7eC7EeWlusksK1LFGg" type="TreeNode_Probability"/>
        <children xmi:id="_gtNz7uC7EeWlusksK1LFGg" type="TreeNode_Variables"/>
        <styles xsi:type="notation:ShapeStyle" xmi:id="_gtNz7-C7EeWlusksL0LFGg" fontName="Segoe UI" lineColor="0"/>
      </children>
      <children xmi:id="_gtNz8OC7EeWlusksL0LFGg" type="ChanceNode" element="#_gtJifeC7EeWluskslaLFGg">
        <children xmi:id="_gtNz8eC7EeWlusksL0LFGg" type="TreeNode_Label"/>
        <children xmi:id="_gtNz8uC7EeWlusksL0LFGg" type="TreeNode_Probability"/>
        <children xmi:id="_gtNz8-C7EeWlusksL0LFGg" type="TreeNode_Variables"/>
        <styles xsi:type="notation:ShapeStyle" xmi:id="_gtNz9OC7EeWlusksMzLFGg" fontName="Segoe UI" lineColor="0"/>
      </children>
      <children xmi:id="_gtNz9eC7EeWlusksMzLFGg" type="TerminalNode" element="#_gtJieeC7EeWluskskbLFGg">
        <children xmi:id="_gtNz9uC7EeWlusksMzLFGg" type="TreeNode_Label"/>
        <children xmi:id="_gtNz9-C7EeWlusksMzLFGg" type="TreeNode_Probability"/>
        <children xmi:id="_gtNz-OC7EeWlusksMzLFGg" type="TreeNode_Variables"/>
        <styles xsi:type="notation:ShapeStyle" xmi:id="_gtNz-eC7EeWlusksNyLFGg" fontName="Segoe UI" lineColor="0"/>
      </children>
      <children xmi:id="_gtNz-uC7EeWlusksNyLFGg" type="ChanceNode" element="#_gtJig-C7EeWlusksmZLFGg">
        <children xmi:id="_gtNz--C7EeWlusksNyLFGg" type="TreeNode_Label"/>
        <children xmi:id="_gtNz_OC7EeWlusksNyLFGg" type="TreeNode_Probability"/>
        <children xmi:id="_gtNz_eC7EeWlusksNyLFGg" type="TreeNode_Variables"/>
        <styles xsi:type="notation:ShapeStyle" xmi:id="_gtNz_uC7EeWlusksOxLFGg" fontName="Segoe UI" lineColor="0"/>
      </children>
      <children xmi:id="_gtNz_-C7EeWlusksOxLFGg" type="TerminalNode" element="#_gtJif-C7EeWluskslaLFGg">
        <children xmi:id="_gtN0AOC7EeWlusksOxLFGg" type="TreeNode_Label"/>
        <children xmi:id="_gtN0AeC7EeWlusksOxLFGg" type="TreeNode_Probability"/>
        <children xmi:id="_gtN0AuC7EeWlusksOxLFGg" type="TreeNode_Variables"/>
        <styles xsi:type="notation:ShapeStyle" xmi:id="_gtN0A-C7EeWlusksPwLFGg" fontName="Segoe UI" lineColor="0"/>
      </children>
      <children xmi:id="_gtN0BOC7EeWlusksPwLFGg" type="TerminalNode" element="#_gtJiieC7EeWlusksnYLFGg">
        <children xmi:id="_gtN0BeC7EeWlusksPwLFGg" type="TreeNode_Label"/>
        <children xmi:id="_gtN0BuC7EeWlusksPwLFGg" type="TreeNode_Probability"/>
        <children xmi:id="_gtN0B-C7EeWlusksPwLFGg" type="TreeNode_Variables"/>
        <styles xsi:type="notation:ShapeStyle" xmi:id="_gtN0COC7EeWlusksQvLFGg" fontName="Segoe UI" lineColor="0"/>
      </children>
      <children xmi:id="_gtN0CeC7EeWlusksQvLFGg" type="TerminalNode" element="#_gtJiheC7EeWlusksmZLFGg">
        <children xmi:id="_gtN0CuC7EeWlusksQvLFGg" type="TreeNode_Label"/>
        <children xmi:id="_gtN0C-C7EeWlusksQvLFGg" type="TreeNode_Probability"/>
        <children xmi:id="_gtN0DOC7EeWlusksQvLFGg" type="TreeNode_Variables"/>
        <styles xsi:type="notation:ShapeStyle" xmi:id="_gtN0DeC7EeWlusksRuLFGg" fontName="Segoe UI" lineColor="0"/>
      </children>
      <children xmi:id="_gtN0DuC7EeWlusksRuLFGg" type="ChanceNode" element="#_gtKI2uC7EeWlusksqVLFGg">
        <children xmi:id="_gtN0D-C7EeWlusksRuLFGg" type="TreeNode_Label"/>
        <children xmi:id="_gtN0EOC7EeWlusksRuLFGg" type="TreeNode_Probability"/>
        <children xmi:id="_gtN0EeC7EeWlusksRuLFGg" type="TreeNode_Variables"/>
        <styles xsi:type="notation:ShapeStyle" xmi:id="_gtN0EuC7EeWlusksStLFGg" fontName="Segoe UI" lineColor="0"/>
      </children>
      <children xmi:id="_gtN0E-C7EeWlusksStLFGg" type="ChanceNode" element="#_gtKI0OC7EeWlusksoXLFGg">
        <children xmi:id="_gtN0FOC7EeWlusksStLFGg" type="TreeNode_Label"/>
        <children xmi:id="_gtN0FeC7EeWlusksStLFGg" type="TreeNode_Probability"/>
        <children xmi:id="_gtN0FuC7EeWlusksStLFGg" type="TreeNode_Variables"/>
        <styles xsi:type="notation:ShapeStyle" xmi:id="_gtN0F-C7EeWlusksTsLFGg" fontName="Segoe UI" lineColor="0"/>
      </children>
      <children xmi:id="_gtN0GOC7EeWlusksTsLFGg" type="TerminalNode" element="#_gtKI1uC7EeWluskspWLFGg">
        <children xmi:id="_gtN0GeC7EeWlusksTsLFGg" type="TreeNode_Label"/>
        <children xmi:id="_gtN0GuC7EeWlusksTsLFGg" type="TreeNode_Probability"/>
        <children xmi:id="_gtN0G-C7EeWlusksTsLFGg" type="TreeNode_Variables"/>
        <styles xsi:type="notation:ShapeStyle" xmi:id="_gtN0HOC7EeWlusksUrLFGg" fontName="Segoe UI" lineColor="0"/>
      </children>
      <children xmi:id="_gtN0HeC7EeWlusksUrLFGg" type="TerminalNode" element="#_gtKI0uC7EeWluskspWLFGg">
        <children xmi:id="_gtN0HuC7EeWlusksUrLFGg" type="TreeNode_Label"/>
        <children xmi:id="_gtN0H-C7EeWlusksUrLFGg" type="TreeNode_Probability"/>
        <children xmi:id="_gtN0IOC7EeWlusksUrLFGg" type="TreeNode_Variables"/>
        <styles xsi:type="notation:ShapeStyle" xmi:id="_gtN0IeC7EeWlusksVqLFGg" fontName="Segoe UI" lineColor="0"/>
      </children>
      <children xmi:id="_gtN0IuC7EeWlusksVqLFGg" type="TerminalNode" element="#_gtKI4OC7EeWlusksrULFGg">
        <children xmi:id="_gtN0I-C7EeWlusksVqLFGg" type="TreeNode_Label"/>
        <children xmi:id="_gtN0JOC7EeWlusksVqLFGg" type="TreeNode_Probability"/>
        <children xmi:id="_gtN0JeC7EeWlusksVqLFGg" type="TreeNode_Variables"/>
        <styles xsi:type="notation:ShapeStyle" xmi:id="_gtN0JuC7EeWlusksWpLFGg" fontName="Segoe UI" lineColor="0"/>
      </children>
      <children xmi:id="_gtN0J-C7EeWlusksWpLFGg" type="TerminalNode" element="#_gtKI3OC7EeWlusksrULFGg">
        <children xmi:id="_gtN0KOC7EeWlusksWpLFGg" type="TreeNode_Label"/>
        <children xmi:id="_gtN0KeC7EeWlusksWpLFGg" type="TreeNode_Probability"/>
        <children xmi:id="_gtN0KuC7EeWlusksWpLFGg" type="TreeNode_Variables"/>
        <styles xsi:type="notation:ShapeStyle" xmi:id="_gtN0K-C7EeWlusksXoLFGg" fontName="Segoe UI" lineColor="0"/>
      </children>
      <children xmi:id="_gtN0LOC7EeWlusksXoLFGg" type="ChanceNode" element="#_gtKJB-C7EeWluskszMLFGg">
        <children xmi:id="_gtN0LeC7EeWlusksXoLFGg" type="TreeNode_Label"/>
        <children xmi:id="_gtN0LuC7EeWlusksXoLFGg" type="TreeNode_Probability"/>
        <children xmi:id="_gtN0L-C7EeWlusksXoLFGg" type="TreeNode_Variables"/>
        <styles xsi:type="notation:ShapeStyle" xmi:id="_gtN0MOC7EeWlusksYnLFGg" fontName="Segoe UI" lineColor="0"/>
      </children>
      <children xmi:id="_gtN0MeC7EeWlusksYnLFGg" type="ChanceNode" element="#_gtKI_eC7EeWlusksxOLFGg">
        <children xmi:id="_gtN0MuC7EeWlusksYnLFGg" type="TreeNode_Label"/>
        <children xmi:id="_gtN0M-C7EeWlusksYnLFGg" type="TreeNode_Probability"/>
        <children xmi:id="_gtN0NOC7EeWlusksYnLFGg" type="TreeNode_Variables"/>
        <styles xsi:type="notation:ShapeStyle" xmi:id="_gtN0NeC7EeWlusksZmLFGg" fontName="Segoe UI" lineColor="0"/>
      </children>
      <children xmi:id="_gtN0NuC7EeWlusksZmLFGg" type="TerminalNode" element="#_gtKJA-C7EeWlusksyNLFGg">
        <children xmi:id="_gtN0N-C7EeWlusksZmLFGg" type="TreeNode_Label"/>
        <children xmi:id="_gtN0OOC7EeWlusksZmLFGg" type="TreeNode_Probability"/>
        <children xmi:id="_gtN0OeC7EeWlusksZmLFGg" type="TreeNode_Variables"/>
        <styles xsi:type="notation:ShapeStyle" xmi:id="_gtN0OuC7EeWlusksalLFGg" fontName="Segoe UI" lineColor="0"/>
      </children>
      <children xmi:id="_gtN0O-C7EeWlusksalLFGg" type="TerminalNode" element="#_gtKI_-C7EeWlusksyNLFGg">
        <children xmi:id="_gtN0POC7EeWlusksalLFGg" type="TreeNode_Label"/>
        <children xmi:id="_gtN0PeC7EeWlusksalLFGg" type="TreeNode_Probability"/>
        <children xmi:id="_gtN0PuC7EeWlusksalLFGg" type="TreeNode_Variables"/>
        <styles xsi:type="notation:ShapeStyle" xmi:id="_gtN0P-C7EeWlusksbkLFGg" fontName="Segoe UI" lineColor="0"/>
      </children>
      <children xmi:id="_gtN0QOC7EeWlusksbkLFGg" type="TerminalNode" element="#_gtKJDeC7EeWlusks0LLFGg">
        <children xmi:id="_gtN0QeC7EeWlusksbkLFGg" type="TreeNode_Label"/>
        <children xmi:id="_gtN0QuC7EeWlusksbkLFGg" type="TreeNode_Probability"/>
        <children xmi:id="_gtN0Q-C7EeWlusksbkLFGg" type="TreeNode_Variables"/>
        <styles xsi:type="notation:ShapeStyle" xmi:id="_gtN0ROC7EeWluskscjLFGg" fontName="Segoe UI" lineColor="0"/>
      </children>
      <children xmi:id="_gtN0ReC7EeWluskscjLFGg" type="TerminalNode" element="#_gtKJCeC7EeWlusks0LLFGg">
        <children xmi:id="_gtN0RuC7EeWluskscjLFGg" type="TreeNode_Label"/>
        <children xmi:id="_gtN0R-C7EeWluskscjLFGg" type="TreeNode_Probability"/>
        <children xmi:id="_gtN0SOC7EeWluskscjLFGg" type="TreeNode_Variables"/>
        <styles xsi:type="notation:ShapeStyle" xmi:id="_gtN0SeC7EeWlusksdiLFGg" fontName="Segoe UI" lineColor="0"/>
      </children>
      <styles xsi:type="notation:ShapeStyle" xmi:id="_gtN0SuC7EeWlusksdiLFGg" fontName="Lucida Grande" lineColor="0"/>
      <layoutConstraint xsi:type="notation:Bounds" xmi:id="_gtN0S-C7EeWlusksdiLFGg"/>
    </children>
    <children xsi:type="notation:Shape" xmi:id="_gtN0TOC7EeWlusksdiLFGg" type="TreeExpectedValues">
      <children xsi:type="notation:Shape" xmi:id="_gtN0TeC7EeWlusksdiLFGg" type="ExpectedValue" element="#_gtLW-eC7EeWlusks_ALFGg" fontName="Lucida Grande" lineColor="0">
        <children xsi:type="notation:BasicDecorationNode" xmi:id="_gtN0TuC7EeWlusksehLFGg" type="DiagramName"/>
        <children xsi:type="notation:BasicDecorationNode" xmi:id="_gtN0T-C7EeWlusksehLFGg" type="Description"/>
        <layoutConstraint xsi:type="notation:Bounds" xmi:id="_gtN0UOC7EeWlusksehLFGg" x="176" y="-247"/>
      </children>
      <children xsi:type="notation:Shape" xmi:id="_gtN0UeC7EeWlusksehLFGg" type="ExpectedValue" element="#_gtLW_-C7EeWlusksA_LFGg" fontName="Lucida Grande" lineColor="0">
        <children xsi:type="notation:BasicDecorationNode" xmi:id="_gtN0UuC7EeWlusksehLFGg" type="DiagramName"/>
        <children xsi:type="notation:BasicDecorationNode" xmi:id="_gtN0U-C7EeWlusksfgLFGg" type="Description"/>
        <layoutConstraint xsi:type="notation:Bounds" xmi:id="_gtN0VOC7EeWlusksfgLFGg" x="176" y="-247"/>
      </children>
      <children xsi:type="notation:Shape" xmi:id="_gtN0VeC7EeWlusksfgLFGg" type="ExpectedValue" element="#_gtLXBOC7EeWlusksB-LFGg" fontName="Segoe UI" description="Text" lineColor="0">
        <children xsi:type="notation:BasicDecorationNode" xmi:id="_gtN0VuC7EeWlusksfgLFGg" type="DiagramName"/>
        <children xsi:type="notation:BasicDecorationNode" xmi:id="_gtN0V-C7EeWlusksfgLFGg" type="Description"/>
        <layoutConstraint xsi:type="notation:Bounds" xmi:id="_gtN0WOC7EeWlusksgfLFGg" x="105" y="-149"/>
      </children>
      <children xsi:type="notation:Shape" xmi:id="_gtN0WeC7EeWlusksgfLFGg" type="ExpectedValue" element="#_gtLXCeC7EeWlusksC9LFGg" fontName="Segoe UI" description="Text" lineColor="0">
        <children xsi:type="notation:BasicDecorationNode" xmi:id="_gtN0WuC7EeWlusksgfLFGg" type="DiagramName"/>
        <children xsi:type="notation:BasicDecorationNode" xmi:id="_gtN0W-C7EeWlusksgfLFGg" type="Description"/>
        <layoutConstraint xsi:type="notation:Bounds" xmi:id="_gtN0XOC7EeWlusksgfLFGg" x="105" y="-148"/>
      </children>
      <children xsi:type="notation:Shape" xmi:id="_gtN0XeC7EeWlusksheLFGg" type="ExpectedValue" element="#_gtLXDuC7EeWlusksD8LFGg" fontName="Segoe UI" description="Text" lineColor="0">
        <children xsi:type="notation:BasicDecorationNode" xmi:id="_gtN0XuC7EeWlusksheLFGg" type="DiagramName"/>
        <children xsi:type="notation:BasicDecorationNode" xmi:id="_gtN0X-C7EeWlusksheLFGg" type="Description"/>
        <layoutConstraint xsi:type="notation:Bounds" xmi:id="_gtN0YOC7EeWlusksheLFGg" x="105" y="-148"/>
      </children>
      <children xsi:type="notation:Shape" xmi:id="_gtN0YeC7EeWlusksheLFGg" type="ExpectedValue" element="#_gtLXE-C7EeWlusksE7LFGg" fontName="Segoe UI" description="Text" lineColor="0">
        <children xsi:type="notation:BasicDecorationNode" xmi:id="_gtN0YuC7EeWlusksidLFGg" type="DiagramName"/>
        <children xsi:type="notation:BasicDecorationNode" xmi:id="_gtN0Y-C7EeWlusksidLFGg" type="Description"/>
        <layoutConstraint xsi:type="notation:Bounds" xmi:id="_gtN0ZOC7EeWlusksidLFGg" x="127" y="-212"/>
      </children>
      <children xsi:type="notation:Shape" xmi:id="_gtN0ZeC7EeWlusksidLFGg" type="ExpectedValue" element="#_gtLXGOC7EeWlusksF6LFGg" fontName="Segoe UI" description="Text" lineColor="0">
        <children xsi:type="notation:BasicDecorationNode" xmi:id="_gtN0ZuC7EeWlusksidLFGg" type="DiagramName"/>
        <children xsi:type="notation:BasicDecorationNode" xmi:id="_gtN0Z-C7EeWlusksjcLFGg" type="Description"/>
        <layoutConstraint xsi:type="notation:Bounds" xmi:id="_gtN0aOC7EeWlusksjcLFGg" x="127" y="-212"/>
      </children>
      <children xsi:type="notation:Shape" xmi:id="_gtN0aeC7EeWlusksjcLFGg" type="ExpectedValue" element="#_gtLXJ-C7EeWlusksI3LFGg" fontName="Segoe UI" description="Text" lineColor="0">
        <children xsi:type="notation:BasicDecorationNode" xmi:id="_gtN0auC7EeWlusksjcLFGg" type="DiagramName"/>
        <children xsi:type="notation:BasicDecorationNode" xmi:id="_gtN0a-C7EeWlusksjcLFGg" type="Description"/>
        <layoutConstraint xsi:type="notation:Bounds" xmi:id="_gtN0bOC7EeWluskskbLFGg" x="211" y="-297"/>
      </children>
      <children xsi:type="notation:Shape" xmi:id="_gtN0beC7EeWluskskbLFGg" type="ExpectedValue" element="#_gtLXNuC7EeWlusksL0LFGg" fontName="Segoe UI" description="Text" lineColor="0">
        <children xsi:type="notation:BasicDecorationNode" xmi:id="_gtN0buC7EeWluskskbLFGg" type="DiagramName"/>
        <children xsi:type="notation:BasicDecorationNode" xmi:id="_gtN0b-C7EeWluskskbLFGg" type="Description"/>
        <layoutConstraint xsi:type="notation:Bounds" xmi:id="_gtN0cOC7EeWluskskbLFGg" x="211" y="-297"/>
      </children>
      <children xsi:type="notation:Shape" xmi:id="_gtN0ceC7EeWluskslaLFGg" type="ExpectedValue" element="#_gtLXIuC7EeWlusksH4LFGg" fontName="Segoe UI" description="Text" lineColor="0">
        <children xsi:type="notation:BasicDecorationNode" xmi:id="_gtN0cuC7EeWluskslaLFGg" type="DiagramName"/>
        <children xsi:type="notation:BasicDecorationNode" xmi:id="_gtOaQOC7EeWluskslaLFGg" type="Description"/>
        <layoutConstraint xsi:type="notation:Bounds" xmi:id="_gtOaQeC7EeWluskslaLFGg" x="211" y="-297"/>
      </children>
      <children xsi:type="notation:Shape" xmi:id="_gtOaQuC7EeWluskslaLFGg" type="ExpectedValue" element="#_gtLXLOC7EeWlusksJ2LFGg" fontName="Segoe UI" description="Text" lineColor="0">
        <children xsi:type="notation:BasicDecorationNode" xmi:id="_gtOaQ-C7EeWlusksmZLFGg" type="DiagramName"/>
        <children xsi:type="notation:BasicDecorationNode" xmi:id="_gtOaROC7EeWlusksmZLFGg" type="Description"/>
        <layoutConstraint xsi:type="notation:Bounds" xmi:id="_gtOaReC7EeWlusksmZLFGg" x="211" y="-297"/>
      </children>
      <children xsi:type="notation:Shape" xmi:id="_gtOaRuC7EeWlusksmZLFGg" type="ExpectedValue" element="#_gtLXHeC7EeWlusksG5LFGg" fontName="Segoe UI" description="Text" lineColor="0">
        <children xsi:type="notation:BasicDecorationNode" xmi:id="_gtOaR-C7EeWlusksmZLFGg" type="DiagramName"/>
        <children xsi:type="notation:BasicDecorationNode" xmi:id="_gtOaSOC7EeWlusksnYLFGg" type="Description"/>
        <layoutConstraint xsi:type="notation:Bounds" xmi:id="_gtOaSeC7EeWlusksnYLFGg" x="211" y="-297"/>
      </children>
      <children xsi:type="notation:Shape" xmi:id="_gtOaSuC7EeWlusksnYLFGg" type="ExpectedValue" element="#_gtLXMeC7EeWlusksK1LFGg" fontName="Segoe UI" description="Text" lineColor="0">
        <children xsi:type="notation:BasicDecorationNode" xmi:id="_gtOaS-C7EeWlusksnYLFGg" type="DiagramName"/>
        <children xsi:type="notation:BasicDecorationNode" xmi:id="_gtOaTOC7EeWlusksnYLFGg" type="Description"/>
        <layoutConstraint xsi:type="notation:Bounds" xmi:id="_gtOaTeC7EeWlusksoXLFGg" x="211" y="-297"/>
      </children>
      <children xsi:type="notation:Shape" xmi:id="_gtOaTuC7EeWlusksoXLFGg" type="ExpectedValue" element="#_gtLXO-C7EeWlusksMzLFGg" fontName="Segoe UI" description="Text" lineColor="0">
        <children xsi:type="notation:BasicDecorationNode" xmi:id="_gtOaT-C7EeWlusksoXLFGg" type="DiagramName"/>
        <children xsi:type="notation:BasicDecorationNode" xmi:id="_gtOaUOC7EeWlusksoXLFGg" type="Description"/>
        <layoutConstraint xsi:type="notation:Bounds" xmi:id="_gtOaUeC7EeWlusksoXLFGg" x="127" y="-190"/>
      </children>
      <children xsi:type="notation:Shape" xmi:id="_gtOaUuC7EeWluskspWLFGg" type="ExpectedValue" element="#_gtLXQOC7EeWlusksNyLFGg" fontName="Segoe UI" description="Text" lineColor="0">
        <children xsi:type="notation:BasicDecorationNode" xmi:id="_gtOaU-C7EeWluskspWLFGg" type="DiagramName"/>
        <children xsi:type="notation:BasicDecorationNode" xmi:id="_gtOaVOC7EeWluskspWLFGg" type="Description"/>
        <layoutConstraint xsi:type="notation:Bounds" xmi:id="_gtOaVeC7EeWluskspWLFGg" x="127" y="-190"/>
      </children>
      <children xsi:type="notation:Shape" xmi:id="_gtOaVuC7EeWluskspWLFGg" type="ExpectedValue" element="#_gtLXReC7EeWlusksOxLFGg" fontName="Segoe UI" description="Text" lineColor="0">
        <children xsi:type="notation:BasicDecorationNode" xmi:id="_gtOaV-C7EeWlusksqVLFGg" type="DiagramName"/>
        <children xsi:type="notation:BasicDecorationNode" xmi:id="_gtOaWOC7EeWlusksqVLFGg" type="Description"/>
        <layoutConstraint xsi:type="notation:Bounds" xmi:id="_gtOaWeC7EeWlusksqVLFGg" x="127" y="-190"/>
      </children>
      <children xsi:type="notation:Shape" xmi:id="_gtOaWuC7EeWlusksqVLFGg" type="ExpectedValue" element="#_gtLXSuC7EeWlusksPwLFGg" fontName="Segoe UI" description="Text" lineColor="0">
        <children xsi:type="notation:BasicDecorationNode" xmi:id="_gtOaW-C7EeWlusksqVLFGg" type="DiagramName"/>
        <children xsi:type="notation:BasicDecorationNode" xmi:id="_gtOaXOC7EeWlusksrULFGg" type="Description"/>
        <layoutConstraint xsi:type="notation:Bounds" xmi:id="_gtOaXeC7EeWlusksrULFGg" x="127" y="-190"/>
      </children>
      <children xsi:type="notation:Shape" xmi:id="_gtOaXuC7EeWlusksrULFGg" type="ExpectedValue" element="#_gtLXT-C7EeWlusksQvLFGg" fontName="Segoe UI" description="Text" lineColor="0">
        <children xsi:type="notation:BasicDecorationNode" xmi:id="_gtOaX-C7EeWlusksrULFGg" type="DiagramName"/>
        <children xsi:type="notation:BasicDecorationNode" xmi:id="_gtOaYOC7EeWlusksrULFGg" type="Description"/>
        <layoutConstraint xsi:type="notation:Bounds" xmi:id="_gtOaYeC7EeWluskssTLFGg" x="127" y="-211"/>
      </children>
      <children xsi:type="notation:Shape" xmi:id="_gtOaYuC7EeWluskssTLFGg" type="ExpectedValue" element="#_gtLXVOC7EeWlusksRuLFGg" fontName="Segoe UI" description="Text" lineColor="0">
        <children xsi:type="notation:BasicDecorationNode" xmi:id="_gtOaY-C7EeWluskssTLFGg" type="DiagramName"/>
        <children xsi:type="notation:BasicDecorationNode" xmi:id="_gtOaZOC7EeWluskssTLFGg" type="Description"/>
        <layoutConstraint xsi:type="notation:Bounds" xmi:id="_gtOaZeC7EeWluskssTLFGg" x="127" y="-211"/>
      </children>
      <children xsi:type="notation:Shape" xmi:id="_gtOaZuC7EeWluskstSLFGg" type="ExpectedValue" element="#_gtLXWeC7EeWlusksStLFGg" fontName="Segoe UI" description="Text" lineColor="0">
        <children xsi:type="notation:BasicDecorationNode" xmi:id="_gtOaZ-C7EeWluskstSLFGg" type="DiagramName"/>
        <children xsi:type="notation:BasicDecorationNode" xmi:id="_gtOaaOC7EeWluskstSLFGg" type="Description"/>
        <layoutConstraint xsi:type="notation:Bounds" xmi:id="_gtOaaeC7EeWluskstSLFGg" x="127" y="-212"/>
      </children>
      <children xsi:type="notation:Shape" xmi:id="_gtOaauC7EeWluskstSLFGg" type="ExpectedValue" element="#_gtLXXuC7EeWlusksTsLFGg" fontName="Segoe UI" description="Text" lineColor="0">
        <children xsi:type="notation:BasicDecorationNode" xmi:id="_gtOaa-C7EeWlusksuRLFGg" type="DiagramName"/>
        <children xsi:type="notation:BasicDecorationNode" xmi:id="_gtOabOC7EeWlusksuRLFGg" type="Description"/>
        <layoutConstraint xsi:type="notation:Bounds" xmi:id="_gtOabeC7EeWlusksuRLFGg" x="127" y="-212"/>
      </children>
      <children xsi:type="notation:Shape" xmi:id="_gtOabuC7EeWlusksuRLFGg" type="ExpectedValue" element="#_gtLXY-C7EeWlusksUrLFGg" fontName="Segoe UI" description="Text" lineColor="0">
        <children xsi:type="notation:BasicDecorationNode" xmi:id="_gtOab-C7EeWlusksuRLFGg" type="DiagramName"/>
        <children xsi:type="notation:BasicDecorationNode" xmi:id="_gtOacOC7EeWlusksvQLFGg" type="Description"/>
        <layoutConstraint xsi:type="notation:Bounds" xmi:id="_gtOaceC7EeWlusksvQLFGg" x="148" y="-191"/>
      </children>
      <children xsi:type="notation:Shape" xmi:id="_gtOacuC7EeWlusksvQLFGg" type="ExpectedValue" element="#_gtLXaOC7EeWlusksVqLFGg" fontName="Segoe UI" description="Text" lineColor="0">
        <children xsi:type="notation:BasicDecorationNode" xmi:id="_gtOac-C7EeWlusksvQLFGg" type="DiagramName"/>
        <children xsi:type="notation:BasicDecorationNode" xmi:id="_gtOadOC7EeWlusksvQLFGg" type="Description"/>
        <layoutConstraint xsi:type="notation:Bounds" xmi:id="_gtOadeC7EeWluskswPLFGg" x="148" y="-191"/>
      </children>
      <children xsi:type="notation:Shape" xmi:id="_gtOaduC7EeWluskswPLFGg" type="ExpectedValue" element="#_gtLXbeC7EeWlusksWpLFGg" fontName="Segoe UI" description="Text" lineColor="0">
        <children xsi:type="notation:BasicDecorationNode" xmi:id="_gtOad-C7EeWluskswPLFGg" type="DiagramName"/>
        <children xsi:type="notation:BasicDecorationNode" xmi:id="_gtOaeOC7EeWluskswPLFGg" type="Description"/>
        <layoutConstraint xsi:type="notation:Bounds" xmi:id="_gtOaeeC7EeWluskswPLFGg" x="148" y="-191"/>
      </children>
      <children xsi:type="notation:Shape" xmi:id="_gtOaeuC7EeWlusksxOLFGg" type="ExpectedValue" element="#_gtLXcuC7EeWlusksXoLFGg" fontName="Segoe UI" description="Text" lineColor="0">
        <children xsi:type="notation:BasicDecorationNode" xmi:id="_gtOae-C7EeWlusksxOLFGg" type="DiagramName"/>
        <children xsi:type="notation:BasicDecorationNode" xmi:id="_gtOafOC7EeWlusksxOLFGg" type="Description"/>
        <layoutConstraint xsi:type="notation:Bounds" xmi:id="_gtOafeC7EeWlusksxOLFGg" x="148" y="-191"/>
      </children>
      <children xsi:type="notation:Shape" xmi:id="_gtOafuC7EeWlusksxOLFGg" type="ExpectedValue" element="#_gtLXd-C7EeWlusksYnLFGg" fontName="Segoe UI" description="Text" lineColor="0">
        <children xsi:type="notation:BasicDecorationNode" xmi:id="_gtOaf-C7EeWlusksyNLFGg" type="DiagramName"/>
        <children xsi:type="notation:BasicDecorationNode" xmi:id="_gtOagOC7EeWlusksyNLFGg" type="Description"/>
        <layoutConstraint xsi:type="notation:Bounds" xmi:id="_gtOageC7EeWlusksyNLFGg" x="148" y="-211"/>
      </children>
      <children xsi:type="notation:Shape" xmi:id="_gtOaguC7EeWlusksyNLFGg" type="ExpectedValue" element="#_gtLXfOC7EeWlusksZmLFGg" fontName="Segoe UI" description="Text" lineColor="0">
        <children xsi:type="notation:BasicDecorationNode" xmi:id="_gtOag-C7EeWlusksyNLFGg" type="DiagramName"/>
        <children xsi:type="notation:BasicDecorationNode" xmi:id="_gtOahOC7EeWluskszMLFGg" type="Description"/>
        <layoutConstraint xsi:type="notation:Bounds" xmi:id="_gtOaheC7EeWluskszMLFGg" x="148" y="-211"/>
      </children>
      <children xsi:type="notation:Shape" xmi:id="_gtOahuC7EeWluskszMLFGg" type="ExpectedValue" element="#_gtLXgeC7EeWlusksalLFGg" fontName="Segoe UI" description="Text" lineColor="0">
        <children xsi:type="notation:BasicDecorationNode" xmi:id="_gtOah-C7EeWluskszMLFGg" type="DiagramName"/>
        <children xsi:type="notation:BasicDecorationNode" xmi:id="_gtOaiOC7EeWluskszMLFGg" type="Description"/>
        <layoutConstraint xsi:type="notation:Bounds" xmi:id="_gtOaieC7EeWlusks0LLFGg" x="211" y="-296"/>
      </children>
      <children xsi:type="notation:Shape" xmi:id="_gtOaiuC7EeWlusks0LLFGg" type="ExpectedValue" element="#_gtLXhuC7EeWlusksbkLFGg" fontName="Segoe UI" description="Text" lineColor="0">
        <children xsi:type="notation:BasicDecorationNode" xmi:id="_gtOai-C7EeWlusks0LLFGg" type="DiagramName"/>
        <children xsi:type="notation:BasicDecorationNode" xmi:id="_gtOajOC7EeWlusks0LLFGg" type="Description"/>
        <layoutConstraint xsi:type="notation:Bounds" xmi:id="_gtOajeC7EeWlusks0LLFGg" x="127" y="-191"/>
      </children>
      <children xsi:type="notation:Shape" xmi:id="_gtOajuC7EeWlusks1KLFGg" type="ExpectedValue" element="#_gtLXi-C7EeWluskscjLFGg" fontName="Segoe UI" description="Text" lineColor="0">
        <children xsi:type="notation:BasicDecorationNode" xmi:id="_gtOaj-C7EeWlusks1KLFGg" type="DiagramName"/>
        <children xsi:type="notation:BasicDecorationNode" xmi:id="_gtOakOC7EeWlusks1KLFGg" type="Description"/>
        <layoutConstraint xsi:type="notation:Bounds" xmi:id="_gtOakeC7EeWlusks1KLFGg" x="127" y="-191"/>
      </children>
      <children xsi:type="notation:Shape" xmi:id="_gtOakuC7EeWlusks1KLFGg" type="ExpectedValue" element="#_gtLXkOC7EeWlusksdiLFGg" fontName="Segoe UI" description="Text" lineColor="0">
        <children xsi:type="notation:BasicDecorationNode" xmi:id="_gtOak-C7EeWlusks2JLFGg" type="DiagramName"/>
        <children xsi:type="notation:BasicDecorationNode" xmi:id="_gtOalOC7EeWlusks2JLFGg" type="Description"/>
        <layoutConstraint xsi:type="notation:Bounds" xmi:id="_gtOaleC7EeWlusks2JLFGg" x="127" y="-191"/>
      </children>
      <children xsi:type="notation:Shape" xmi:id="_gtOaluC7EeWlusks2JLFGg" type="ExpectedValue" element="#_gtLXleC7EeWlusksehLFGg" fontName="Segoe UI" description="Text" lineColor="0">
        <children xsi:type="notation:BasicDecorationNode" xmi:id="_gtOal-C7EeWlusks2JLFGg" type="DiagramName"/>
        <children xsi:type="notation:BasicDecorationNode" xmi:id="_gtOamOC7EeWlusks3ILFGg" type="Description"/>
        <layoutConstraint xsi:type="notation:Bounds" xmi:id="_gtOameC7EeWlusks3ILFGg" x="127" y="-191"/>
      </children>
      <children xsi:type="notation:Shape" xmi:id="_gtOamuC7EeWlusks3ILFGg" type="ExpectedValue" element="#_gtLXmuC7EeWlusksfgLFGg" fontName="Segoe UI" description="Text" lineColor="0">
        <children xsi:type="notation:BasicDecorationNode" xmi:id="_gtOam-C7EeWlusks3ILFGg" type="DiagramName"/>
        <children xsi:type="notation:BasicDecorationNode" xmi:id="_gtOanOC7EeWlusks3ILFGg" type="Description"/>
        <layoutConstraint xsi:type="notation:Bounds" xmi:id="_gtOaneC7EeWlusks4HLFGg" x="127" y="-191"/>
      </children>
      <children xsi:type="notation:Shape" xmi:id="_gtOanuC7EeWlusks4HLFGg" type="ExpectedValue" element="#_gtLXn-C7EeWlusksgfLFGg" fontName="Segoe UI" description="Text" lineColor="0">
        <children xsi:type="notation:BasicDecorationNode" xmi:id="_gtOan-C7EeWlusks4HLFGg" type="DiagramName"/>
        <children xsi:type="notation:BasicDecorationNode" xmi:id="_gtOaoOC7EeWlusks4HLFGg" type="Description"/>
        <layoutConstraint xsi:type="notation:Bounds" xmi:id="_gtOaoeC7EeWlusks4HLFGg" x="127" y="-191"/>
      </children>
      <children xsi:type="notation:Shape" xmi:id="_gtOaouC7EeWlusks5GLFGg" type="ExpectedValue" element="#_gtLXpOC7EeWlusksheLFGg" fontName="Segoe UI" description="Text" lineColor="0">
        <children xsi:type="notation:BasicDecorationNode" xmi:id="_gtOao-C7EeWlusks5GLFGg" type="DiagramName"/>
        <children xsi:type="notation:BasicDecorationNode" xmi:id="_gtOapOC7EeWlusks5GLFGg" type="Description"/>
        <layoutConstraint xsi:type="notation:Bounds" xmi:id="_gtOapeC7EeWlusks5GLFGg" x="211" y="-297"/>
      </children>
      <children xsi:type="notation:Shape" xmi:id="_gtOapuC7EeWlusks5GLFGg" type="ExpectedValue" element="#_gtLXqeC7EeWlusksidLFGg" fontName="Segoe UI" description="Text" lineColor="0">
        <children xsi:type="notation:BasicDecorationNode" xmi:id="_gtOap-C7EeWlusks6FLFGg" type="DiagramName"/>
        <children xsi:type="notation:BasicDecorationNode" xmi:id="_gtOaqOC7EeWlusks6FLFGg" type="Description"/>
        <layoutConstraint xsi:type="notation:Bounds" xmi:id="_gtOaqeC7EeWlusks6FLFGg" x="211" y="-297"/>
      </children>
      <children xsi:type="notation:Shape" xmi:id="_gtOaquC7EeWlusks6FLFGg" type="ExpectedValue" element="#_gtLXruC7EeWlusksjcLFGg" fontName="Segoe UI" description="Text" lineColor="0">
        <children xsi:type="notation:BasicDecorationNode" xmi:id="_gtOaq-C7EeWlusks6FLFGg" type="DiagramName"/>
        <children xsi:type="notation:BasicDecorationNode" xmi:id="_gtOarOC7EeWlusks7ELFGg" type="Description"/>
        <layoutConstraint xsi:type="notation:Bounds" xmi:id="_gtOareC7EeWlusks7ELFGg" x="211" y="-296"/>
      </children>
      <children xsi:type="notation:Shape" xmi:id="_gtOaruC7EeWlusks7ELFGg" type="ExpectedValue" element="#_gtLXs-C7EeWluskskbLFGg" fontName="Segoe UI" description="Text" lineColor="0">
        <children xsi:type="notation:BasicDecorationNode" xmi:id="_gtOar-C7EeWlusks7ELFGg" type="DiagramName"/>
        <children xsi:type="notation:BasicDecorationNode" xmi:id="_gtOasOC7EeWlusks7ELFGg" type="Description"/>
        <layoutConstraint xsi:type="notation:Bounds" xmi:id="_gtOaseC7EeWlusks8DLFGg" x="211" y="-297"/>
      </children>
      <children xsi:type="notation:Shape" xmi:id="_gtOasuC7EeWlusks8DLFGg" type="ExpectedValue" element="#_gtLXuOC7EeWluskslaLFGg" fontName="Segoe UI" description="Text" lineColor="0">
        <children xsi:type="notation:BasicDecorationNode" xmi:id="_gtOas-C7EeWlusks8DLFGg" type="DiagramName"/>
        <children xsi:type="notation:BasicDecorationNode" xmi:id="_gtOatOC7EeWlusks8DLFGg" type="Description"/>
        <layoutConstraint xsi:type="notation:Bounds" xmi:id="_gtOateC7EeWlusks8DLFGg" x="211" y="-297"/>
      </children>
      <children xsi:type="notation:Shape" xmi:id="_gtOatuC7EeWlusks9CLFGg" type="ExpectedValue" element="#_gtLXveC7EeWlusksmZLFGg" fontName="Segoe UI" description="Text" lineColor="0">
        <children xsi:type="notation:BasicDecorationNode" xmi:id="_gtOat-C7EeWlusks9CLFGg" type="DiagramName"/>
        <children xsi:type="notation:BasicDecorationNode" xmi:id="_gtOauOC7EeWlusks9CLFGg" type="Description"/>
        <layoutConstraint xsi:type="notation:Bounds" xmi:id="_gtOaueC7EeWlusks9CLFGg" x="211" y="-297"/>
      </children>
      <children xsi:type="notation:Shape" xmi:id="_gtOauuC7EeWlusks9CLFGg" type="ExpectedValue" element="#_gtLXwuC7EeWlusksnYLFGg" fontName="Segoe UI" description="Text" lineColor="0">
        <children xsi:type="notation:BasicDecorationNode" xmi:id="_gtOau-C7EeWlusks-BLFGg" type="DiagramName"/>
        <children xsi:type="notation:BasicDecorationNode" xmi:id="_gtOavOC7EeWlusks-BLFGg" type="Description"/>
        <layoutConstraint xsi:type="notation:Bounds" xmi:id="_gtOaveC7EeWlusks-BLFGg" x="211" y="-297"/>
      </children>
      <children xsi:type="notation:Shape" xmi:id="_gtOavuC7EeWlusks-BLFGg" type="ExpectedValue" element="#_gtLXx-C7EeWlusksoXLFGg" fontName="Segoe UI" description="Text" lineColor="0">
        <children xsi:type="notation:BasicDecorationNode" xmi:id="_gtOav-C7EeWlusks-BLFGg" type="DiagramName"/>
        <children xsi:type="notation:BasicDecorationNode" xmi:id="_gtOawOC7EeWlusks_ALFGg" type="Description"/>
        <layoutConstraint xsi:type="notation:Bounds" xmi:id="_gtOaweC7EeWlusks_ALFGg" x="211" y="-297"/>
      </children>
      <children xsi:type="notation:Shape" xmi:id="_gtOawuC7EeWlusks_ALFGg" type="ExpectedValue" element="#_gtLXzOC7EeWluskspWLFGg" fontName="Segoe UI" description="Text" lineColor="0">
        <children xsi:type="notation:BasicDecorationNode" xmi:id="_gtOaw-C7EeWlusks_ALFGg" type="DiagramName"/>
        <children xsi:type="notation:BasicDecorationNode" xmi:id="_gtOaxOC7EeWlusks_ALFGg" type="Description"/>
        <layoutConstraint xsi:type="notation:Bounds" xmi:id="_gtOaxeC7EeWlusksA_LFGg" x="211" y="-297"/>
      </children>
      <children xsi:type="notation:Shape" xmi:id="_gtOaxuC7EeWlusksA_LFGg" type="ExpectedValue" element="#_gtL-GOC7EeWlusks4HLFGg" fontName="Segoe UI" description="Text" lineColor="0">
        <children xsi:type="notation:BasicDecorationNode" xmi:id="_gtOax-C7EeWlusksA_LFGg" type="DiagramName"/>
        <children xsi:type="notation:BasicDecorationNode" xmi:id="_gtOayOC7EeWlusksA_LFGg" type="Description"/>
        <layoutConstraint xsi:type="notation:Bounds" xmi:id="_gtOayeC7EeWlusksA_LFGg" x="211" y="-297"/>
      </children>
      <children xsi:type="notation:Shape" xmi:id="_gtOayuC7EeWlusksB-LFGg" type="ExpectedValue" element="#_gtLX0eC7EeWlusksqVLFGg" fontName="Segoe UI" description="Text" lineColor="0">
        <children xsi:type="notation:BasicDecorationNode" xmi:id="_gtOay-C7EeWlusksB-LFGg" type="DiagramName"/>
        <children xsi:type="notation:BasicDecorationNode" xmi:id="_gtOazOC7EeWlusksB-LFGg" type="Description"/>
        <layoutConstraint xsi:type="notation:Bounds" xmi:id="_gtOazeC7EeWlusksB-LFGg" x="211" y="-297"/>
      </children>
      <children xsi:type="notation:Shape" xmi:id="_gtOazuC7EeWlusksB-LFGg" type="ExpectedValue" element="#_gtL-HeC7EeWlusks5GLFGg" fontName="Segoe UI" description="Text" lineColor="0">
        <children xsi:type="notation:BasicDecorationNode" xmi:id="_gtOaz-C7EeWlusksC9LFGg" type="DiagramName"/>
        <children xsi:type="notation:BasicDecorationNode" xmi:id="_gtOa0OC7EeWlusksC9LFGg" type="Description"/>
        <layoutConstraint xsi:type="notation:Bounds" xmi:id="_gtOa0eC7EeWlusksC9LFGg" x="211" y="-297"/>
      </children>
      <children xsi:type="notation:Shape" xmi:id="_gtOa0uC7EeWlusksC9LFGg" type="ExpectedValue" element="#_gtLX2-C7EeWluskssTLFGg" fontName="Segoe UI" description="Text" lineColor="0">
        <children xsi:type="notation:BasicDecorationNode" xmi:id="_gtOa0-C7EeWlusksC9LFGg" type="DiagramName"/>
        <children xsi:type="notation:BasicDecorationNode" xmi:id="_gtOa1OC7EeWlusksD8LFGg" type="Description"/>
        <layoutConstraint xsi:type="notation:Bounds" xmi:id="_gtOa1eC7EeWlusksD8LFGg" x="211" y="-297"/>
      </children>
      <children xsi:type="notation:Shape" xmi:id="_gtOa1uC7EeWlusksD8LFGg" type="ExpectedValue" element="#_gtL-BOC7EeWlusks0LLFGg" fontName="Segoe UI" description="Text" lineColor="0">
        <children xsi:type="notation:BasicDecorationNode" xmi:id="_gtOa1-C7EeWlusksD8LFGg" type="DiagramName"/>
        <children xsi:type="notation:BasicDecorationNode" xmi:id="_gtOa2OC7EeWlusksD8LFGg" type="Description"/>
        <layoutConstraint xsi:type="notation:Bounds" xmi:id="_gtOa2eC7EeWlusksE7LFGg" x="211" y="-297"/>
      </children>
      <children xsi:type="notation:Shape" xmi:id="_gtOa2uC7EeWlusksE7LFGg" type="ExpectedValue" element="#_gtLX4OC7EeWluskstSLFGg" fontName="Segoe UI" description="Text" lineColor="0">
        <children xsi:type="notation:BasicDecorationNode" xmi:id="_gtOa2-C7EeWlusksE7LFGg" type="DiagramName"/>
        <children xsi:type="notation:BasicDecorationNode" xmi:id="_gtOa3OC7EeWlusksE7LFGg" type="Description"/>
        <layoutConstraint xsi:type="notation:Bounds" xmi:id="_gtOa3eC7EeWlusksE7LFGg" x="211" y="-297"/>
      </children>
      <children xsi:type="notation:Shape" xmi:id="_gtOa3uC7EeWlusksF6LFGg" type="ExpectedValue" element="#_gtLX-eC7EeWlusksyNLFGg" fontName="Segoe UI" description="Text" lineColor="0">
        <children xsi:type="notation:BasicDecorationNode" xmi:id="_gtOa3-C7EeWlusksF6LFGg" type="DiagramName"/>
        <children xsi:type="notation:BasicDecorationNode" xmi:id="_gtOa4OC7EeWlusksF6LFGg" type="Description"/>
        <layoutConstraint xsi:type="notation:Bounds" xmi:id="_gtOa4eC7EeWlusksF6LFGg" x="211" y="-297"/>
      </children>
      <children xsi:type="notation:Shape" xmi:id="_gtOa4uC7EeWlusksF6LFGg" type="ExpectedValue" element="#_gtL-CeC7EeWlusks1KLFGg" fontName="Segoe UI" description="Text" lineColor="0">
        <children xsi:type="notation:BasicDecorationNode" xmi:id="_gtOa4-C7EeWlusksG5LFGg" type="DiagramName"/>
        <children xsi:type="notation:BasicDecorationNode" xmi:id="_gtOa5OC7EeWlusksG5LFGg" type="Description"/>
        <layoutConstraint xsi:type="notation:Bounds" xmi:id="_gtOa5eC7EeWlusksG5LFGg" x="211" y="-297"/>
      </children>
      <children xsi:type="notation:Shape" xmi:id="_gtOa5uC7EeWlusksG5LFGg" type="ExpectedValue" element="#_gtLX_uC7EeWluskszMLFGg" fontName="Segoe UI" description="Text" lineColor="0">
        <children xsi:type="notation:BasicDecorationNode" xmi:id="_gtPBUOC7EeWlusksG5LFGg" type="DiagramName"/>
        <children xsi:type="notation:BasicDecorationNode" xmi:id="_gtPBUeC7EeWlusksH4LFGg" type="Description"/>
        <layoutConstraint xsi:type="notation:Bounds" xmi:id="_gtPBUuC7EeWlusksH4LFGg" x="211" y="-297"/>
      </children>
      <children xsi:type="notation:Shape" xmi:id="_gtPBU-C7EeWlusksH4LFGg" type="ExpectedValue" element="#_gtL-E-C7EeWlusks3ILFGg" fontName="Segoe UI" description="Text" lineColor="0">
        <children xsi:type="notation:BasicDecorationNode" xmi:id="_gtPBVOC7EeWlusksH4LFGg" type="DiagramName"/>
        <children xsi:type="notation:BasicDecorationNode" xmi:id="_gtPBVeC7EeWlusksH4LFGg" type="Description"/>
        <layoutConstraint xsi:type="notation:Bounds" xmi:id="_gtPBVuC7EeWlusksI3LFGg" x="211" y="-297"/>
      </children>
      <children xsi:type="notation:Shape" xmi:id="_gtPBV-C7EeWlusksI3LFGg" type="ExpectedValue" element="#_gtLX1uC7EeWlusksrULFGg" fontName="Segoe UI" description="Text" lineColor="0">
        <children xsi:type="notation:BasicDecorationNode" xmi:id="_gtPBWOC7EeWlusksI3LFGg" type="DiagramName"/>
        <children xsi:type="notation:BasicDecorationNode" xmi:id="_gtPBWeC7EeWlusksI3LFGg" type="Description"/>
        <layoutConstraint xsi:type="notation:Bounds" xmi:id="_gtPBWuC7EeWlusksI3LFGg" x="211" y="-297"/>
      </children>
      <children xsi:type="notation:Shape" xmi:id="_gtPBW-C7EeWlusksJ2LFGg" type="ExpectedValue" element="#_gtLX5eC7EeWlusksuRLFGg" fontName="Segoe UI" description="Text" lineColor="0">
        <children xsi:type="notation:BasicDecorationNode" xmi:id="_gtPBXOC7EeWlusksJ2LFGg" type="DiagramName"/>
        <children xsi:type="notation:BasicDecorationNode" xmi:id="_gtPBXeC7EeWlusksJ2LFGg" type="Description"/>
        <layoutConstraint xsi:type="notation:Bounds" xmi:id="_gtPBXuC7EeWlusksJ2LFGg" x="211" y="-297"/>
      </children>
      <children xsi:type="notation:Shape" xmi:id="_gtPBX-C7EeWlusksJ2LFGg" type="ExpectedValue" element="#_gtL-DuC7EeWlusks2JLFGg" fontName="Segoe UI" description="Text" lineColor="0">
        <children xsi:type="notation:BasicDecorationNode" xmi:id="_gtPBYOC7EeWlusksK1LFGg" type="DiagramName"/>
        <children xsi:type="notation:BasicDecorationNode" xmi:id="_gtPBYeC7EeWlusksK1LFGg" type="Description"/>
        <layoutConstraint xsi:type="notation:Bounds" xmi:id="_gtPBYuC7EeWlusksK1LFGg" x="211" y="-297"/>
      </children>
      <children xsi:type="notation:Shape" xmi:id="_gtPBY-C7EeWlusksK1LFGg" type="ExpectedValue" element="#_gtLX7-C7EeWluskswPLFGg" fontName="Segoe UI" description="Text" lineColor="0">
        <children xsi:type="notation:BasicDecorationNode" xmi:id="_gtPBZOC7EeWlusksK1LFGg" type="DiagramName"/>
        <children xsi:type="notation:BasicDecorationNode" xmi:id="_gtPBZeC7EeWlusksL0LFGg" type="Description"/>
        <layoutConstraint xsi:type="notation:Bounds" xmi:id="_gtPBZuC7EeWlusksL0LFGg" x="211" y="-297"/>
      </children>
      <children xsi:type="notation:Shape" xmi:id="_gtPBZ-C7EeWlusksL0LFGg" type="ExpectedValue" element="#_gtLX6uC7EeWlusksvQLFGg" fontName="Segoe UI" description="Text" lineColor="0">
        <children xsi:type="notation:BasicDecorationNode" xmi:id="_gtPBaOC7EeWlusksL0LFGg" type="DiagramName"/>
        <children xsi:type="notation:BasicDecorationNode" xmi:id="_gtPBaeC7EeWlusksL0LFGg" type="Description"/>
        <layoutConstraint xsi:type="notation:Bounds" xmi:id="_gtPBauC7EeWlusksMzLFGg" x="211" y="-297"/>
      </children>
      <children xsi:type="notation:Shape" xmi:id="_gtPBa-C7EeWlusksMzLFGg" type="ExpectedValue" element="#_gtLX9OC7EeWlusksxOLFGg" fontName="Segoe UI" description="Text" lineColor="0">
        <children xsi:type="notation:BasicDecorationNode" xmi:id="_gtPBbOC7EeWlusksMzLFGg" type="DiagramName"/>
        <children xsi:type="notation:BasicDecorationNode" xmi:id="_gtPBbeC7EeWlusksMzLFGg" type="Description"/>
        <layoutConstraint xsi:type="notation:Bounds" xmi:id="_gtPBbuC7EeWlusksMzLFGg" x="211" y="-297"/>
      </children>
      <children xsi:type="notation:Shape" xmi:id="_gtPBb-C7EeWlusksNyLFGg" type="ExpectedValue" element="#_gtL-s-C7EeWlusksXoLFGg" fontName="Segoe UI" description="Text" lineColor="0">
        <children xsi:type="notation:BasicDecorationNode" xmi:id="_gtPBcOC7EeWlusksNyLFGg" type="DiagramName"/>
        <children xsi:type="notation:BasicDecorationNode" xmi:id="_gtPBceC7EeWlusksNyLFGg" type="Description"/>
        <layoutConstraint xsi:type="notation:Bounds" xmi:id="_gtPBcuC7EeWlusksNyLFGg" x="211" y="-296"/>
      </children>
      <children xsi:type="notation:Shape" xmi:id="_gtPBc-C7EeWlusksNyLFGg" type="ExpectedValue" element="#_gtL-ReC7EeWlusksB-LFGg" fontName="Segoe UI" description="Text" lineColor="0">
        <children xsi:type="notation:BasicDecorationNode" xmi:id="_gtPBdOC7EeWlusksOxLFGg" type="DiagramName"/>
        <children xsi:type="notation:BasicDecorationNode" xmi:id="_gtPBdeC7EeWlusksOxLFGg" type="Description"/>
        <layoutConstraint xsi:type="notation:Bounds" xmi:id="_gtPBduC7EeWlusksOxLFGg" x="211" y="-296"/>
      </children>
      <children xsi:type="notation:Shape" xmi:id="_gtPBd-C7EeWlusksOxLFGg" type="ExpectedValue" element="#_gtL-n-C7EeWlusksTsLFGg" fontName="Segoe UI" description="Text" lineColor="0">
        <children xsi:type="notation:BasicDecorationNode" xmi:id="_gtPBeOC7EeWlusksOxLFGg" type="DiagramName"/>
        <children xsi:type="notation:BasicDecorationNode" xmi:id="_gtPBeeC7EeWlusksPwLFGg" type="Description"/>
        <layoutConstraint xsi:type="notation:Bounds" xmi:id="_gtPBeuC7EeWlusksPwLFGg" x="211" y="-296"/>
      </children>
      <children xsi:type="notation:Shape" xmi:id="_gtPBe-C7EeWlusksPwLFGg" type="ExpectedValue" element="#_gtL-qeC7EeWlusksVqLFGg" fontName="Segoe UI" description="Text" lineColor="0">
        <children xsi:type="notation:BasicDecorationNode" xmi:id="_gtPBfOC7EeWlusksPwLFGg" type="DiagramName"/>
        <children xsi:type="notation:BasicDecorationNode" xmi:id="_gtPBfeC7EeWlusksPwLFGg" type="Description"/>
        <layoutConstraint xsi:type="notation:Bounds" xmi:id="_gtPBfuC7EeWlusksQvLFGg" x="211" y="-296"/>
      </children>
      <children xsi:type="notation:Shape" xmi:id="_gtPBf-C7EeWlusksQvLFGg" type="ExpectedValue" element="#_gtL-WeC7EeWlusksF6LFGg" fontName="Segoe UI" description="Text" lineColor="0">
        <children xsi:type="notation:BasicDecorationNode" xmi:id="_gtPBgOC7EeWlusksQvLFGg" type="DiagramName"/>
        <children xsi:type="notation:BasicDecorationNode" xmi:id="_gtPBgeC7EeWlusksQvLFGg" type="Description"/>
        <layoutConstraint xsi:type="notation:Bounds" xmi:id="_gtPBguC7EeWlusksQvLFGg" x="211" y="-296"/>
      </children>
      <children xsi:type="notation:Shape" xmi:id="_gtPBg-C7EeWlusksRuLFGg" type="ExpectedValue" element="#_gtL-ruC7EeWlusksWpLFGg" fontName="Segoe UI" description="Text" lineColor="0">
        <children xsi:type="notation:BasicDecorationNode" xmi:id="_gtPBhOC7EeWlusksRuLFGg" type="DiagramName"/>
        <children xsi:type="notation:BasicDecorationNode" xmi:id="_gtPBheC7EeWlusksRuLFGg" type="Description"/>
        <layoutConstraint xsi:type="notation:Bounds" xmi:id="_gtPBhuC7EeWlusksRuLFGg" x="211" y="-296"/>
      </children>
      <children xsi:type="notation:Shape" xmi:id="_gtPBh-C7EeWlusksRuLFGg" type="ExpectedValue" element="#_gtL-MeC7EeWlusks9CLFGg" fontName="Segoe UI" description="Text" lineColor="0">
        <children xsi:type="notation:BasicDecorationNode" xmi:id="_gtPBiOC7EeWlusksStLFGg" type="DiagramName"/>
        <children xsi:type="notation:BasicDecorationNode" xmi:id="_gtPBieC7EeWlusksStLFGg" type="Description"/>
        <layoutConstraint xsi:type="notation:Bounds" xmi:id="_gtPBiuC7EeWlusksStLFGg" x="211" y="-296"/>
      </children>
      <children xsi:type="notation:Shape" xmi:id="_gtPBi-C7EeWlusksStLFGg" type="ExpectedValue" element="#_gtL-J-C7EeWlusks7ELFGg" fontName="Segoe UI" description="Text" lineColor="0">
        <children xsi:type="notation:BasicDecorationNode" xmi:id="_gtPBjOC7EeWlusksStLFGg" type="DiagramName"/>
        <children xsi:type="notation:BasicDecorationNode" xmi:id="_gtPBjeC7EeWlusksTsLFGg" type="Description"/>
        <layoutConstraint xsi:type="notation:Bounds" xmi:id="_gtPBjuC7EeWlusksTsLFGg" x="211" y="-296"/>
      </children>
      <children xsi:type="notation:Shape" xmi:id="_gtPBj-C7EeWlusksTsLFGg" type="ExpectedValue" element="#_gtL-geC7EeWlusksNyLFGg" fontName="Segoe UI" description="Text" lineColor="0">
        <children xsi:type="notation:BasicDecorationNode" xmi:id="_gtPBkOC7EeWlusksTsLFGg" type="DiagramName"/>
        <children xsi:type="notation:BasicDecorationNode" xmi:id="_gtPBkeC7EeWlusksTsLFGg" type="Description"/>
        <layoutConstraint xsi:type="notation:Bounds" xmi:id="_gtPBkuC7EeWlusksUrLFGg" x="211" y="-296"/>
      </children>
      <children xsi:type="notation:Shape" xmi:id="_gtPBk-C7EeWlusksUrLFGg" type="ExpectedValue" element="#_gtL-fOC7EeWlusksMzLFGg" fontName="Segoe UI" description="Text" lineColor="0">
        <children xsi:type="notation:BasicDecorationNode" xmi:id="_gtPBlOC7EeWlusksUrLFGg" type="DiagramName"/>
        <children xsi:type="notation:BasicDecorationNode" xmi:id="_gtPBleC7EeWlusksUrLFGg" type="Description"/>
        <layoutConstraint xsi:type="notation:Bounds" xmi:id="_gtPBluC7EeWlusksUrLFGg" x="211" y="-296"/>
      </children>
      <children xsi:type="notation:Shape" xmi:id="_gtPBl-C7EeWlusksVqLFGg" type="ExpectedValue" element="#_gtL-veC7EeWlusksZmLFGg" fontName="Segoe UI" description="Text" lineColor="0">
        <children xsi:type="notation:BasicDecorationNode" xmi:id="_gtPBmOC7EeWlusksVqLFGg" type="DiagramName"/>
        <children xsi:type="notation:BasicDecorationNode" xmi:id="_gtPBmeC7EeWlusksVqLFGg" type="Description"/>
        <layoutConstraint xsi:type="notation:Bounds" xmi:id="_gtPBmuC7EeWlusksVqLFGg" x="211" y="-296"/>
      </children>
      <children xsi:type="notation:Shape" xmi:id="_gtPBm-C7EeWlusksVqLFGg" type="ExpectedValue" element="#_gtL-wuC7EeWlusksalLFGg" fontName="Segoe UI" description="Text" lineColor="0">
        <children xsi:type="notation:BasicDecorationNode" xmi:id="_gtPBnOC7EeWlusksWpLFGg" type="DiagramName"/>
        <children xsi:type="notation:BasicDecorationNode" xmi:id="_gtPBneC7EeWlusksWpLFGg" type="Description"/>
        <layoutConstraint xsi:type="notation:Bounds" xmi:id="_gtPBnuC7EeWlusksWpLFGg" x="211" y="-296"/>
      </children>
      <children xsi:type="notation:Shape" xmi:id="_gtPBn-C7EeWlusksWpLFGg" type="ExpectedValue" element="#_gtL-SuC7EeWlusksC9LFGg" fontName="Segoe UI" description="Text" lineColor="0">
        <children xsi:type="notation:BasicDecorationNode" xmi:id="_gtPBoOC7EeWlusksWpLFGg" type="DiagramName"/>
        <children xsi:type="notation:BasicDecorationNode" xmi:id="_gtPBoeC7EeWlusksXoLFGg" type="Description"/>
        <layoutConstraint xsi:type="notation:Bounds" xmi:id="_gtPBouC7EeWlusksXoLFGg" x="211" y="-296"/>
      </children>
      <children xsi:type="notation:Shape" xmi:id="_gtPBo-C7EeWlusksXoLFGg" type="ExpectedValue" element="#_gtL-pOC7EeWlusksUrLFGg" fontName="Segoe UI" description="Text" lineColor="0">
        <children xsi:type="notation:BasicDecorationNode" xmi:id="_gtPBpOC7EeWlusksXoLFGg" type="DiagramName"/>
        <children xsi:type="notation:BasicDecorationNode" xmi:id="_gtPBpeC7EeWlusksXoLFGg" type="Description"/>
        <layoutConstraint xsi:type="notation:Bounds" xmi:id="_gtPBpuC7EeWlusksYnLFGg" x="211" y="-296"/>
      </children>
      <children xsi:type="notation:Shape" xmi:id="_gtPBp-C7EeWlusksYnLFGg" type="ExpectedValue" element="#_gtL-d-C7EeWlusksL0LFGg" fontName="Segoe UI" description="Text" lineColor="0">
        <children xsi:type="notation:BasicDecorationNode" xmi:id="_gtPBqOC7EeWlusksYnLFGg" type="DiagramName"/>
        <children xsi:type="notation:BasicDecorationNode" xmi:id="_gtPBqeC7EeWlusksYnLFGg" type="Description"/>
        <layoutConstraint xsi:type="notation:Bounds" xmi:id="_gtPBquC7EeWlusksYnLFGg" x="211" y="-296"/>
      </children>
      <children xsi:type="notation:Shape" xmi:id="_gtPBq-C7EeWlusksZmLFGg" type="ExpectedValue" element="#_gtL-IuC7EeWlusks6FLFGg" fontName="Segoe UI" description="Text" lineColor="0">
        <children xsi:type="notation:BasicDecorationNode" xmi:id="_gtPBrOC7EeWlusksZmLFGg" type="DiagramName"/>
        <children xsi:type="notation:BasicDecorationNode" xmi:id="_gtPBreC7EeWlusksZmLFGg" type="Description"/>
        <layoutConstraint xsi:type="notation:Bounds" xmi:id="_gtPBruC7EeWlusksZmLFGg" x="211" y="-296"/>
      </children>
      <children xsi:type="notation:Shape" xmi:id="_gtPBr-C7EeWlusksZmLFGg" type="ExpectedValue" element="#_gtL-XuC7EeWlusksG5LFGg" fontName="Segoe UI" description="Text" lineColor="0">
        <children xsi:type="notation:BasicDecorationNode" xmi:id="_gtPBsOC7EeWlusksalLFGg" type="DiagramName"/>
        <children xsi:type="notation:BasicDecorationNode" xmi:id="_gtPBseC7EeWlusksalLFGg" type="Description"/>
        <layoutConstraint xsi:type="notation:Bounds" xmi:id="_gtPBsuC7EeWlusksalLFGg" x="211" y="-296"/>
      </children>
      <children xsi:type="notation:Shape" xmi:id="_gtPBs-C7EeWlusksalLFGg" type="ExpectedValue" element="#_gtL-muC7EeWlusksStLFGg" fontName="Segoe UI" description="Text" lineColor="0">
        <children xsi:type="notation:BasicDecorationNode" xmi:id="_gtPBtOC7EeWlusksalLFGg" type="DiagramName"/>
        <children xsi:type="notation:BasicDecorationNode" xmi:id="_gtPBteC7EeWlusksbkLFGg" type="Description"/>
        <layoutConstraint xsi:type="notation:Bounds" xmi:id="_gtPBtuC7EeWlusksbkLFGg" x="211" y="-296"/>
      </children>
      <children xsi:type="notation:Shape" xmi:id="_gtPBt-C7EeWlusksbkLFGg" type="ExpectedValue" element="#_gtL-NuC7EeWlusks-BLFGg" fontName="Segoe UI" description="Text" lineColor="0">
        <children xsi:type="notation:BasicDecorationNode" xmi:id="_gtPBuOC7EeWlusksbkLFGg" type="DiagramName"/>
        <children xsi:type="notation:BasicDecorationNode" xmi:id="_gtPBueC7EeWlusksbkLFGg" type="Description"/>
        <layoutConstraint xsi:type="notation:Bounds" xmi:id="_gtPBuuC7EeWluskscjLFGg" x="211" y="-296"/>
      </children>
      <children xsi:type="notation:Shape" xmi:id="_gtPBu-C7EeWluskscjLFGg" type="ExpectedValue" element="#_gtL-Y-C7EeWlusksH4LFGg" fontName="Segoe UI" description="Text" lineColor="0">
        <children xsi:type="notation:BasicDecorationNode" xmi:id="_gtPBvOC7EeWluskscjLFGg" type="DiagramName"/>
        <children xsi:type="notation:BasicDecorationNode" xmi:id="_gtPBveC7EeWluskscjLFGg" type="Description"/>
        <layoutConstraint xsi:type="notation:Bounds" xmi:id="_gtPBvuC7EeWluskscjLFGg" x="211" y="-296"/>
      </children>
      <children xsi:type="notation:Shape" xmi:id="_gtPBv-C7EeWlusksdiLFGg" type="ExpectedValue" element="#_gtL-leC7EeWlusksRuLFGg" fontName="Segoe UI" description="Text" lineColor="0">
        <children xsi:type="notation:BasicDecorationNode" xmi:id="_gtPBwOC7EeWlusksdiLFGg" type="DiagramName"/>
        <children xsi:type="notation:BasicDecorationNode" xmi:id="_gtPBweC7EeWlusksdiLFGg" type="Description"/>
        <layoutConstraint xsi:type="notation:Bounds" xmi:id="_gtPBwuC7EeWlusksdiLFGg" x="211" y="-296"/>
      </children>
      <children xsi:type="notation:Shape" xmi:id="_gtPBw-C7EeWlusksdiLFGg" type="ExpectedValue" element="#_gtL-T-C7EeWlusksD8LFGg" fontName="Segoe UI" description="Text" lineColor="0">
        <children xsi:type="notation:BasicDecorationNode" xmi:id="_gtPBxOC7EeWlusksehLFGg" type="DiagramName"/>
        <children xsi:type="notation:BasicDecorationNode" xmi:id="_gtPBxeC7EeWlusksehLFGg" type="Description"/>
        <layoutConstraint xsi:type="notation:Bounds" xmi:id="_gtPBxuC7EeWlusksehLFGg" x="211" y="-296"/>
      </children>
      <children xsi:type="notation:Shape" xmi:id="_gtPBx-C7EeWlusksehLFGg" type="ExpectedValue" element="#_gtL-cuC7EeWlusksK1LFGg" fontName="Segoe UI" description="Text" lineColor="0">
        <children xsi:type="notation:BasicDecorationNode" xmi:id="_gtPByOC7EeWlusksehLFGg" type="DiagramName"/>
        <children xsi:type="notation:BasicDecorationNode" xmi:id="_gtPByeC7EeWlusksfgLFGg" type="Description"/>
        <layoutConstraint xsi:type="notation:Bounds" xmi:id="_gtPByuC7EeWlusksfgLFGg" x="211" y="-296"/>
      </children>
      <children xsi:type="notation:Shape" xmi:id="_gtPBy-C7EeWlusksfgLFGg" type="ExpectedValue" element="#_gtL-LOC7EeWlusks8DLFGg" fontName="Segoe UI" description="Text" lineColor="0">
        <children xsi:type="notation:BasicDecorationNode" xmi:id="_gtPBzOC7EeWlusksfgLFGg" type="DiagramName"/>
        <children xsi:type="notation:BasicDecorationNode" xmi:id="_gtPBzeC7EeWlusksfgLFGg" type="Description"/>
        <layoutConstraint xsi:type="notation:Bounds" xmi:id="_gtPBzuC7EeWlusksgfLFGg" x="211" y="-296"/>
      </children>
      <children xsi:type="notation:Shape" xmi:id="_gtPBz-C7EeWlusksgfLFGg" type="ExpectedValue" element="#_gtL-uOC7EeWlusksYnLFGg" fontName="Segoe UI" description="Text" lineColor="0">
        <children xsi:type="notation:BasicDecorationNode" xmi:id="_gtPB0OC7EeWlusksgfLFGg" type="DiagramName"/>
        <children xsi:type="notation:BasicDecorationNode" xmi:id="_gtPB0eC7EeWlusksgfLFGg" type="Description"/>
        <layoutConstraint xsi:type="notation:Bounds" xmi:id="_gtPB0uC7EeWlusksgfLFGg" x="211" y="-296"/>
      </children>
      <children xsi:type="notation:Shape" xmi:id="_gtPB0-C7EeWlusksheLFGg" type="ExpectedValue" element="#_gtL-i-C7EeWlusksPwLFGg" fontName="Segoe UI" description="Text" lineColor="0">
        <children xsi:type="notation:BasicDecorationNode" xmi:id="_gtPB1OC7EeWlusksheLFGg" type="DiagramName"/>
        <children xsi:type="notation:BasicDecorationNode" xmi:id="_gtPB1eC7EeWlusksheLFGg" type="Description"/>
        <layoutConstraint xsi:type="notation:Bounds" xmi:id="_gtPB1uC7EeWlusksheLFGg" x="211" y="-296"/>
      </children>
      <children xsi:type="notation:Shape" xmi:id="_gtPB1-C7EeWlusksheLFGg" type="ExpectedValue" element="#_gtL-beC7EeWlusksJ2LFGg" fontName="Segoe UI" description="Text" lineColor="0">
        <children xsi:type="notation:BasicDecorationNode" xmi:id="_gtPB2OC7EeWlusksidLFGg" type="DiagramName"/>
        <children xsi:type="notation:BasicDecorationNode" xmi:id="_gtPB2eC7EeWlusksidLFGg" type="Description"/>
        <layoutConstraint xsi:type="notation:Bounds" xmi:id="_gtPB2uC7EeWlusksidLFGg" x="211" y="-296"/>
      </children>
      <children xsi:type="notation:Shape" xmi:id="_gtPB2-C7EeWlusksidLFGg" type="ExpectedValue" element="#_gtL-O-C7EeWlusks_ALFGg" fontName="Segoe UI" description="Text" lineColor="0">
        <children xsi:type="notation:BasicDecorationNode" xmi:id="_gtPB3OC7EeWlusksidLFGg" type="DiagramName"/>
        <children xsi:type="notation:BasicDecorationNode" xmi:id="_gtPB3eC7EeWlusksjcLFGg" type="Description"/>
        <layoutConstraint xsi:type="notation:Bounds" xmi:id="_gtPB3uC7EeWlusksjcLFGg" x="211" y="-296"/>
      </children>
      <children xsi:type="notation:Shape" xmi:id="_gtPB3-C7EeWlusksjcLFGg" type="ExpectedValue" element="#_gtL-VOC7EeWlusksE7LFGg" fontName="Segoe UI" description="Text" lineColor="0">
        <children xsi:type="notation:BasicDecorationNode" xmi:id="_gtPB4OC7EeWlusksjcLFGg" type="DiagramName"/>
        <children xsi:type="notation:BasicDecorationNode" xmi:id="_gtPB4eC7EeWlusksjcLFGg" type="Description"/>
        <layoutConstraint xsi:type="notation:Bounds" xmi:id="_gtPB4uC7EeWluskskbLFGg" x="211" y="-296"/>
      </children>
      <children xsi:type="notation:Shape" xmi:id="_gtPB4-C7EeWluskskbLFGg" type="ExpectedValue" element="#_gtL-aOC7EeWlusksI3LFGg" fontName="Segoe UI" description="Text" lineColor="0">
        <children xsi:type="notation:BasicDecorationNode" xmi:id="_gtPB5OC7EeWluskskbLFGg" type="DiagramName"/>
        <children xsi:type="notation:BasicDecorationNode" xmi:id="_gtPB5eC7EeWluskskbLFGg" type="Description"/>
        <layoutConstraint xsi:type="notation:Bounds" xmi:id="_gtPB5uC7EeWluskskbLFGg" x="211" y="-296"/>
      </children>
      <children xsi:type="notation:Shape" xmi:id="_gtPB5-C7EeWluskslaLFGg" type="ExpectedValue" element="#_gtL-QOC7EeWlusksA_LFGg" fontName="Segoe UI" description="Text" lineColor="0">
        <children xsi:type="notation:BasicDecorationNode" xmi:id="_gtPB6OC7EeWluskslaLFGg" type="DiagramName"/>
        <children xsi:type="notation:BasicDecorationNode" xmi:id="_gtPB6eC7EeWluskslaLFGg" type="Description"/>
        <layoutConstraint xsi:type="notation:Bounds" xmi:id="_gtPB6uC7EeWluskslaLFGg" x="211" y="-296"/>
      </children>
      <children xsi:type="notation:Shape" xmi:id="_gtPB6-C7EeWluskslaLFGg" type="ExpectedValue" element="#_gtL-kOC7EeWlusksQvLFGg" fontName="Segoe UI" description="Text" lineColor="0">
        <children xsi:type="notation:BasicDecorationNode" xmi:id="_gtPB7OC7EeWlusksmZLFGg" type="DiagramName"/>
        <children xsi:type="notation:BasicDecorationNode" xmi:id="_gtPB7eC7EeWlusksmZLFGg" type="Description"/>
        <layoutConstraint xsi:type="notation:Bounds" xmi:id="_gtPB7uC7EeWlusksmZLFGg" x="211" y="-296"/>
      </children>
      <children xsi:type="notation:Shape" xmi:id="_gtPB7-C7EeWlusksmZLFGg" type="ExpectedValue" element="#_gtL-x-C7EeWlusksbkLFGg" fontName="Segoe UI" description="Text" lineColor="0">
        <children xsi:type="notation:BasicDecorationNode" xmi:id="_gtPB8OC7EeWlusksmZLFGg" type="DiagramName"/>
        <children xsi:type="notation:BasicDecorationNode" xmi:id="_gtPB8eC7EeWlusksnYLFGg" type="Description"/>
        <layoutConstraint xsi:type="notation:Bounds" xmi:id="_gtPB8uC7EeWlusksnYLFGg" x="211" y="-296"/>
      </children>
      <children xsi:type="notation:Shape" xmi:id="_gtPB8-C7EeWlusksnYLFGg" type="ExpectedValue" element="#_gtL-huC7EeWlusksOxLFGg" fontName="Segoe UI" description="Text" lineColor="0">
        <children xsi:type="notation:BasicDecorationNode" xmi:id="_gtPB9OC7EeWlusksnYLFGg" type="DiagramName"/>
        <children xsi:type="notation:BasicDecorationNode" xmi:id="_gtPB9eC7EeWlusksnYLFGg" type="Description"/>
        <layoutConstraint xsi:type="notation:Bounds" xmi:id="_gtPB9uC7EeWlusksoXLFGg" x="211" y="-296"/>
      </children>
      <children xsi:type="notation:Shape" xmi:id="_gtPB9-C7EeWlusksoXLFGg" type="ExpectedValue" element="#_gtL-zOC7EeWluskscjLFGg" fontName="Segoe UI" description="Text" lineColor="0">
        <children xsi:type="notation:BasicDecorationNode" xmi:id="_gtPB-OC7EeWlusksoXLFGg" type="DiagramName"/>
        <children xsi:type="notation:BasicDecorationNode" xmi:id="_gtPB-eC7EeWlusksoXLFGg" type="Description"/>
        <layoutConstraint xsi:type="notation:Bounds" xmi:id="_gtPB-uC7EeWlusksoXLFGg" x="148" y="-190"/>
      </children>
      <children xsi:type="notation:Shape" xmi:id="_gtPB--C7EeWluskspWLFGg" type="ExpectedValue" element="#_gtL-0eC7EeWlusksdiLFGg" fontName="Segoe UI" description="Text" lineColor="0">
        <children xsi:type="notation:BasicDecorationNode" xmi:id="_gtPB_OC7EeWluskspWLFGg" type="DiagramName"/>
        <children xsi:type="notation:BasicDecorationNode" xmi:id="_gtPB_eC7EeWluskspWLFGg" type="Description"/>
        <layoutConstraint xsi:type="notation:Bounds" xmi:id="_gtPB_uC7EeWluskspWLFGg" x="148" y="-190"/>
      </children>
      <children xsi:type="notation:Shape" xmi:id="_gtPB_-C7EeWluskspWLFGg" type="ExpectedValue" element="#_gtL-1uC7EeWlusksehLFGg" fontName="Segoe UI" description="Text" lineColor="0">
        <children xsi:type="notation:BasicDecorationNode" xmi:id="_gtPCAOC7EeWlusksqVLFGg" type="DiagramName"/>
        <children xsi:type="notation:BasicDecorationNode" xmi:id="_gtPCAeC7EeWlusksqVLFGg" type="Description"/>
        <layoutConstraint xsi:type="notation:Bounds" xmi:id="_gtPCAuC7EeWlusksqVLFGg" x="148" y="-190"/>
      </children>
      <children xsi:type="notation:Shape" xmi:id="_gtPCA-C7EeWlusksqVLFGg" type="ExpectedValue" element="#_gtL-2-C7EeWlusksfgLFGg" fontName="Segoe UI" description="Text" lineColor="0">
        <children xsi:type="notation:BasicDecorationNode" xmi:id="_gtPCBOC7EeWlusksqVLFGg" type="DiagramName"/>
        <children xsi:type="notation:BasicDecorationNode" xmi:id="_gtPCBeC7EeWlusksrULFGg" type="Description"/>
        <layoutConstraint xsi:type="notation:Bounds" xmi:id="_gtPCBuC7EeWlusksrULFGg" x="148" y="-190"/>
      </children>
      <children xsi:type="notation:Shape" xmi:id="_gtPCB-C7EeWlusksrULFGg" type="ExpectedValue" element="#_gtL-4OC7EeWlusksgfLFGg" fontName="Segoe UI" description="Text" lineColor="0">
        <children xsi:type="notation:BasicDecorationNode" xmi:id="_gtPCCOC7EeWlusksrULFGg" type="DiagramName"/>
        <children xsi:type="notation:BasicDecorationNode" xmi:id="_gtPCCeC7EeWlusksrULFGg" type="Description"/>
        <layoutConstraint xsi:type="notation:Bounds" xmi:id="_gtPCCuC7EeWluskssTLFGg" x="148" y="-212"/>
      </children>
      <children xsi:type="notation:Shape" xmi:id="_gtPCC-C7EeWluskssTLFGg" type="ExpectedValue" element="#_gtL-5eC7EeWlusksheLFGg" fontName="Segoe UI" description="Text" lineColor="0">
        <children xsi:type="notation:BasicDecorationNode" xmi:id="_gtPCDOC7EeWluskssTLFGg" type="DiagramName"/>
        <children xsi:type="notation:BasicDecorationNode" xmi:id="_gtPCDeC7EeWluskssTLFGg" type="Description"/>
        <layoutConstraint xsi:type="notation:Bounds" xmi:id="_gtPCDuC7EeWluskssTLFGg" x="148" y="-212"/>
      </children>
      <children xsi:type="notation:Shape" xmi:id="_gtPCD-C7EeWluskstSLFGg" type="ExpectedValue" element="#_gtL-_uC7EeWlusksmZLFGg" fontName="Segoe UI" description="Text" lineColor="0">
        <children xsi:type="notation:BasicDecorationNode" xmi:id="_gtPCEOC7EeWluskstSLFGg" type="DiagramName"/>
        <children xsi:type="notation:BasicDecorationNode" xmi:id="_gtPCEeC7EeWluskstSLFGg" type="Description"/>
        <layoutConstraint xsi:type="notation:Bounds" xmi:id="_gtPCEuC7EeWluskstSLFGg" x="127" y="-212"/>
      </children>
      <children xsi:type="notation:Shape" xmi:id="_gtPCE-C7EeWluskstSLFGg" type="ExpectedValue" element="#_gtL--eC7EeWluskslaLFGg" fontName="Segoe UI" description="Text" lineColor="0">
        <children xsi:type="notation:BasicDecorationNode" xmi:id="_gtPCFOC7EeWlusksuRLFGg" type="DiagramName"/>
        <children xsi:type="notation:BasicDecorationNode" xmi:id="_gtPCFeC7EeWlusksuRLFGg" type="Description"/>
        <layoutConstraint xsi:type="notation:Bounds" xmi:id="_gtPCFuC7EeWlusksuRLFGg" x="127" y="-212"/>
      </children>
      <children xsi:type="notation:Shape" xmi:id="_gtPCF-C7EeWlusksuRLFGg" type="ExpectedValue" element="#_gtL_A-C7EeWlusksnYLFGg" fontName="Segoe UI" description="Text" lineColor="0">
        <children xsi:type="notation:BasicDecorationNode" xmi:id="_gtPCGOC7EeWlusksuRLFGg" type="DiagramName"/>
        <children xsi:type="notation:BasicDecorationNode" xmi:id="_gtPCGeC7EeWlusksvQLFGg" type="Description"/>
        <layoutConstraint xsi:type="notation:Bounds" xmi:id="_gtPCGuC7EeWlusksvQLFGg" x="127" y="-212"/>
      </children>
      <children xsi:type="notation:Shape" xmi:id="_gtPCG-C7EeWlusksvQLFGg" type="ExpectedValue" element="#_gtL-7-C7EeWlusksjcLFGg" fontName="Segoe UI" description="Text" lineColor="0">
        <children xsi:type="notation:BasicDecorationNode" xmi:id="_gtPoYOC7EeWlusksvQLFGg" type="DiagramName"/>
        <children xsi:type="notation:BasicDecorationNode" xmi:id="_gtPoYeC7EeWlusksvQLFGg" type="Description"/>
        <layoutConstraint xsi:type="notation:Bounds" xmi:id="_gtPoYuC7EeWluskswPLFGg" x="127" y="-212"/>
      </children>
      <children xsi:type="notation:Shape" xmi:id="_gtPoY-C7EeWluskswPLFGg" type="ExpectedValue" element="#_gtL-6uC7EeWlusksidLFGg" fontName="Segoe UI" description="Text" lineColor="0">
        <children xsi:type="notation:BasicDecorationNode" xmi:id="_gtPoZOC7EeWluskswPLFGg" type="DiagramName"/>
        <children xsi:type="notation:BasicDecorationNode" xmi:id="_gtPoZeC7EeWluskswPLFGg" type="Description"/>
        <layoutConstraint xsi:type="notation:Bounds" xmi:id="_gtPoZuC7EeWluskswPLFGg" x="127" y="-212"/>
      </children>
      <children xsi:type="notation:Shape" xmi:id="_gtPoZ-C7EeWlusksxOLFGg" type="ExpectedValue" element="#_gtL-9OC7EeWluskskbLFGg" fontName="Segoe UI" description="Text" lineColor="0">
        <children xsi:type="notation:BasicDecorationNode" xmi:id="_gtPoaOC7EeWlusksxOLFGg" type="DiagramName"/>
        <children xsi:type="notation:BasicDecorationNode" xmi:id="_gtPoaeC7EeWlusksxOLFGg" type="Description"/>
        <layoutConstraint xsi:type="notation:Bounds" xmi:id="_gtPoauC7EeWlusksxOLFGg" x="127" y="-212"/>
      </children>
      <children xsi:type="notation:Shape" xmi:id="_gtPoa-C7EeWlusksxOLFGg" type="ExpectedValue" element="#_gtMlEeC7EeWlusksoXLFGg" fontName="Segoe UI" description="Text" lineColor="0">
        <children xsi:type="notation:BasicDecorationNode" xmi:id="_gtPobOC7EeWlusksyNLFGg" type="DiagramName"/>
        <children xsi:type="notation:BasicDecorationNode" xmi:id="_gtPobeC7EeWlusksyNLFGg" type="Description"/>
        <layoutConstraint xsi:type="notation:Bounds" xmi:id="_gtPobuC7EeWlusksyNLFGg" x="211" y="-296"/>
      </children>
      <children xsi:type="notation:Shape" xmi:id="_gtPob-C7EeWlusksyNLFGg" type="ExpectedValue" element="#_gtMlFuC7EeWluskspWLFGg" fontName="Segoe UI" description="Text" lineColor="0">
        <children xsi:type="notation:BasicDecorationNode" xmi:id="_gtPocOC7EeWlusksyNLFGg" type="DiagramName"/>
        <children xsi:type="notation:BasicDecorationNode" xmi:id="_gtPoceC7EeWluskszMLFGg" type="Description"/>
        <layoutConstraint xsi:type="notation:Bounds" xmi:id="_gtPocuC7EeWluskszMLFGg" x="211" y="-296"/>
      </children>
      <children xsi:type="notation:Shape" xmi:id="_gtPoc-C7EeWluskszMLFGg" type="ExpectedValue" element="#_gtMlG-C7EeWlusksqVLFGg" fontName="Segoe UI" description="Text" lineColor="0">
        <children xsi:type="notation:BasicDecorationNode" xmi:id="_gtPodOC7EeWluskszMLFGg" type="DiagramName"/>
        <children xsi:type="notation:BasicDecorationNode" xmi:id="_gtPodeC7EeWluskszMLFGg" type="Description"/>
        <layoutConstraint xsi:type="notation:Bounds" xmi:id="_gtPoduC7EeWlusks0LLFGg" x="211" y="-296"/>
      </children>
      <children xsi:type="notation:Shape" xmi:id="_gtPod-C7EeWlusks0LLFGg" type="ExpectedValue" element="#_gtMlIOC7EeWlusksrULFGg" fontName="Segoe UI" description="Text" lineColor="0">
        <children xsi:type="notation:BasicDecorationNode" xmi:id="_gtPoeOC7EeWlusks0LLFGg" type="DiagramName"/>
        <children xsi:type="notation:BasicDecorationNode" xmi:id="_gtPoeeC7EeWlusks0LLFGg" type="Description"/>
        <layoutConstraint xsi:type="notation:Bounds" xmi:id="_gtPoeuC7EeWlusks0LLFGg" x="211" y="-296"/>
      </children>
      <children xsi:type="notation:Shape" xmi:id="_gtPoe-C7EeWlusks1KLFGg" type="ExpectedValue" element="#_gtMlJeC7EeWluskssTLFGg" fontName="Segoe UI" description="Text" lineColor="0">
        <children xsi:type="notation:BasicDecorationNode" xmi:id="_gtPofOC7EeWlusks1KLFGg" type="DiagramName"/>
        <children xsi:type="notation:BasicDecorationNode" xmi:id="_gtPofeC7EeWlusks1KLFGg" type="Description"/>
        <layoutConstraint xsi:type="notation:Bounds" xmi:id="_gtPofuC7EeWlusks1KLFGg" x="211" y="-296"/>
      </children>
      <children xsi:type="notation:Shape" xmi:id="_gtPof-C7EeWlusks1KLFGg" type="ExpectedValue" element="#_gtMlOeC7EeWluskswPLFGg" fontName="Segoe UI" description="Text" lineColor="0">
        <children xsi:type="notation:BasicDecorationNode" xmi:id="_gtPogOC7EeWlusks2JLFGg" type="DiagramName"/>
        <children xsi:type="notation:BasicDecorationNode" xmi:id="_gtPogeC7EeWlusks2JLFGg" type="Description"/>
        <layoutConstraint xsi:type="notation:Bounds" xmi:id="_gtPoguC7EeWlusks2JLFGg" x="211" y="-296"/>
      </children>
      <children xsi:type="notation:Shape" xmi:id="_gtPog-C7EeWlusks2JLFGg" type="ExpectedValue" element="#_gtMlSOC7EeWluskszMLFGg" fontName="Segoe UI" description="Text" lineColor="0">
        <children xsi:type="notation:BasicDecorationNode" xmi:id="_gtPohOC7EeWlusks2JLFGg" type="DiagramName"/>
        <children xsi:type="notation:BasicDecorationNode" xmi:id="_gtPoheC7EeWlusks3ILFGg" type="Description"/>
        <layoutConstraint xsi:type="notation:Bounds" xmi:id="_gtPohuC7EeWlusks3ILFGg" x="211" y="-296"/>
      </children>
      <children xsi:type="notation:Shape" xmi:id="_gtPoh-C7EeWlusks3ILFGg" type="ExpectedValue" element="#_gtMlZuC7EeWlusks5GLFGg" fontName="Segoe UI" description="Text" lineColor="0">
        <children xsi:type="notation:BasicDecorationNode" xmi:id="_gtPoiOC7EeWlusks3ILFGg" type="DiagramName"/>
        <children xsi:type="notation:BasicDecorationNode" xmi:id="_gtPoieC7EeWlusks3ILFGg" type="Description"/>
        <layoutConstraint xsi:type="notation:Bounds" xmi:id="_gtPoiuC7EeWlusks4HLFGg" x="211" y="-296"/>
      </children>
      <children xsi:type="notation:Shape" xmi:id="_gtPoi-C7EeWlusks4HLFGg" type="ExpectedValue" element="#_gtMlYeC7EeWlusks4HLFGg" fontName="Segoe UI" description="Text" lineColor="0">
        <children xsi:type="notation:BasicDecorationNode" xmi:id="_gtPojOC7EeWlusks4HLFGg" type="DiagramName"/>
        <children xsi:type="notation:BasicDecorationNode" xmi:id="_gtPojeC7EeWlusks4HLFGg" type="Description"/>
        <layoutConstraint xsi:type="notation:Bounds" xmi:id="_gtPojuC7EeWlusks4HLFGg" x="211" y="-296"/>
      </children>
      <children xsi:type="notation:Shape" xmi:id="_gtPoj-C7EeWlusks5GLFGg" type="ExpectedValue" element="#_gtMlXOC7EeWlusks3ILFGg" fontName="Segoe UI" description="Text" lineColor="0">
        <children xsi:type="notation:BasicDecorationNode" xmi:id="_gtPokOC7EeWlusks5GLFGg" type="DiagramName"/>
        <children xsi:type="notation:BasicDecorationNode" xmi:id="_gtPokeC7EeWlusks5GLFGg" type="Description"/>
        <layoutConstraint xsi:type="notation:Bounds" xmi:id="_gtPokuC7EeWlusks5GLFGg" x="211" y="-296"/>
      </children>
      <children xsi:type="notation:Shape" xmi:id="_gtPok-C7EeWlusks5GLFGg" type="ExpectedValue" element="#_gtMlKuC7EeWluskstSLFGg" fontName="Segoe UI" description="Text" lineColor="0">
        <children xsi:type="notation:BasicDecorationNode" xmi:id="_gtPolOC7EeWlusks6FLFGg" type="DiagramName"/>
        <children xsi:type="notation:BasicDecorationNode" xmi:id="_gtPoleC7EeWlusks6FLFGg" type="Description"/>
        <layoutConstraint xsi:type="notation:Bounds" xmi:id="_gtPoluC7EeWlusks6FLFGg" x="211" y="-296"/>
      </children>
      <children xsi:type="notation:Shape" xmi:id="_gtPol-C7EeWlusks6FLFGg" type="ExpectedValue" element="#_gtMlUuC7EeWlusks1KLFGg" fontName="Segoe UI" description="Text" lineColor="0">
        <children xsi:type="notation:BasicDecorationNode" xmi:id="_gtPomOC7EeWlusks6FLFGg" type="DiagramName"/>
        <children xsi:type="notation:BasicDecorationNode" xmi:id="_gtPomeC7EeWlusks7ELFGg" type="Description"/>
        <layoutConstraint xsi:type="notation:Bounds" xmi:id="_gtPomuC7EeWlusks7ELFGg" x="211" y="-296"/>
      </children>
      <children xsi:type="notation:Shape" xmi:id="_gtPom-C7EeWlusks7ELFGg" type="ExpectedValue" element="#_gtMlNOC7EeWlusksvQLFGg" fontName="Segoe UI" description="Text" lineColor="0">
        <children xsi:type="notation:BasicDecorationNode" xmi:id="_gtPonOC7EeWlusks7ELFGg" type="DiagramName"/>
        <children xsi:type="notation:BasicDecorationNode" xmi:id="_gtPoneC7EeWlusks7ELFGg" type="Description"/>
        <layoutConstraint xsi:type="notation:Bounds" xmi:id="_gtPonuC7EeWlusks8DLFGg" x="211" y="-296"/>
      </children>
      <children xsi:type="notation:Shape" xmi:id="_gtPon-C7EeWlusks8DLFGg" type="ExpectedValue" element="#_gtMlQ-C7EeWlusksyNLFGg" fontName="Segoe UI" description="Text" lineColor="0">
        <children xsi:type="notation:BasicDecorationNode" xmi:id="_gtPooOC7EeWlusks8DLFGg" type="DiagramName"/>
        <children xsi:type="notation:BasicDecorationNode" xmi:id="_gtPooeC7EeWlusks8DLFGg" type="Description"/>
        <layoutConstraint xsi:type="notation:Bounds" xmi:id="_gtPoouC7EeWlusks8DLFGg" x="211" y="-296"/>
      </children>
      <children xsi:type="notation:Shape" xmi:id="_gtPoo-C7EeWlusks9CLFGg" type="ExpectedValue" element="#_gtMlL-C7EeWlusksuRLFGg" fontName="Segoe UI" description="Text" lineColor="0">
        <children xsi:type="notation:BasicDecorationNode" xmi:id="_gtPopOC7EeWlusks9CLFGg" type="DiagramName"/>
        <children xsi:type="notation:BasicDecorationNode" xmi:id="_gtPopeC7EeWlusks9CLFGg" type="Description"/>
        <layoutConstraint xsi:type="notation:Bounds" xmi:id="_gtPopuC7EeWlusks9CLFGg" x="211" y="-296"/>
      </children>
      <children xsi:type="notation:Shape" xmi:id="_gtPop-C7EeWlusks9CLFGg" type="ExpectedValue" element="#_gtMlPuC7EeWlusksxOLFGg" fontName="Segoe UI" description="Text" lineColor="0">
        <children xsi:type="notation:BasicDecorationNode" xmi:id="_gtPoqOC7EeWlusks-BLFGg" type="DiagramName"/>
        <children xsi:type="notation:BasicDecorationNode" xmi:id="_gtPoqeC7EeWlusks-BLFGg" type="Description"/>
        <layoutConstraint xsi:type="notation:Bounds" xmi:id="_gtPoquC7EeWlusks-BLFGg" x="211" y="-296"/>
      </children>
      <children xsi:type="notation:Shape" xmi:id="_gtPoq-C7EeWlusks-BLFGg" type="ExpectedValue" element="#_gtMlV-C7EeWlusks2JLFGg" fontName="Segoe UI" description="Text" lineColor="0">
        <children xsi:type="notation:BasicDecorationNode" xmi:id="_gtPorOC7EeWlusks-BLFGg" type="DiagramName"/>
        <children xsi:type="notation:BasicDecorationNode" xmi:id="_gtPoreC7EeWlusks_ALFGg" type="Description"/>
        <layoutConstraint xsi:type="notation:Bounds" xmi:id="_gtPoruC7EeWlusks_ALFGg" x="211" y="-296"/>
      </children>
      <children xsi:type="notation:Shape" xmi:id="_gtPor-C7EeWlusks_ALFGg" type="ExpectedValue" element="#_gtMlTeC7EeWlusks0LLFGg" fontName="Segoe UI" description="Text" lineColor="0">
        <children xsi:type="notation:BasicDecorationNode" xmi:id="_gtPosOC7EeWlusks_ALFGg" type="DiagramName"/>
        <children xsi:type="notation:BasicDecorationNode" xmi:id="_gtPoseC7EeWlusks_ALFGg" type="Description"/>
        <layoutConstraint xsi:type="notation:Bounds" xmi:id="_gtPosuC7EeWlusksA_LFGg" x="211" y="-296"/>
      </children>
      <children xsi:type="notation:Shape" xmi:id="_gtPos-C7EeWlusksA_LFGg" type="ExpectedValue" element="#_gtMla-C7EeWlusks6FLFGg" fontName="Segoe UI" description="Text" lineColor="0">
        <children xsi:type="notation:BasicDecorationNode" xmi:id="_gtPotOC7EeWlusksA_LFGg" type="DiagramName"/>
        <children xsi:type="notation:BasicDecorationNode" xmi:id="_gtPoteC7EeWlusksA_LFGg" type="Description"/>
        <layoutConstraint xsi:type="notation:Bounds" xmi:id="_gtPotuC7EeWlusksA_LFGg" x="211" y="-296"/>
      </children>
      <children xsi:type="notation:Shape" xmi:id="_gtPot-C7EeWlusksB-LFGg" type="ExpectedValue" element="#_gtMlcOC7EeWlusks7ELFGg" fontName="Segoe UI" description="Text" lineColor="0">
        <children xsi:type="notation:BasicDecorationNode" xmi:id="_gtPouOC7EeWlusksB-LFGg" type="DiagramName"/>
        <children xsi:type="notation:BasicDecorationNode" xmi:id="_gtPoueC7EeWlusksB-LFGg" type="Description"/>
        <layoutConstraint xsi:type="notation:Bounds" xmi:id="_gtPouuC7EeWlusksB-LFGg" x="211" y="-296"/>
      </children>
      <children xsi:type="notation:Shape" xmi:id="_gtPou-C7EeWlusksB-LFGg" type="ExpectedValue" element="#_gtMldeC7EeWlusks8DLFGg" fontName="Segoe UI" description="Text" lineColor="0">
        <children xsi:type="notation:BasicDecorationNode" xmi:id="_gtPovOC7EeWlusksC9LFGg" type="DiagramName"/>
        <children xsi:type="notation:BasicDecorationNode" xmi:id="_gtPoveC7EeWlusksC9LFGg" type="Description"/>
        <layoutConstraint xsi:type="notation:Bounds" xmi:id="_gtPovuC7EeWlusksC9LFGg" x="211" y="-296"/>
      </children>
      <children xsi:type="notation:Shape" xmi:id="_gtPov-C7EeWlusksC9LFGg" type="ExpectedValue" element="#_gtMleuC7EeWlusks9CLFGg" fontName="Segoe UI" description="Text" lineColor="0">
        <children xsi:type="notation:BasicDecorationNode" xmi:id="_gtPowOC7EeWlusksC9LFGg" type="DiagramName"/>
        <children xsi:type="notation:BasicDecorationNode" xmi:id="_gtPoweC7EeWlusksD8LFGg" type="Description"/>
        <layoutConstraint xsi:type="notation:Bounds" xmi:id="_gtPowuC7EeWlusksD8LFGg" x="211" y="-297"/>
      </children>
      <children xsi:type="notation:Shape" xmi:id="_gtPow-C7EeWlusksD8LFGg" type="ExpectedValue" element="#_gtMljuC7EeWlusksB-LFGg" fontName="Segoe UI" description="Text" lineColor="0">
        <children xsi:type="notation:BasicDecorationNode" xmi:id="_gtPoxOC7EeWlusksD8LFGg" type="DiagramName"/>
        <children xsi:type="notation:BasicDecorationNode" xmi:id="_gtPoxeC7EeWlusksD8LFGg" type="Description"/>
        <layoutConstraint xsi:type="notation:Bounds" xmi:id="_gtPoxuC7EeWlusksE7LFGg" x="211" y="-297"/>
      </children>
      <children xsi:type="notation:Shape" xmi:id="_gtPox-C7EeWlusksE7LFGg" type="ExpectedValue" element="#_gtMlieC7EeWlusksA_LFGg" fontName="Segoe UI" description="Text" lineColor="0">
        <children xsi:type="notation:BasicDecorationNode" xmi:id="_gtPoyOC7EeWlusksE7LFGg" type="DiagramName"/>
        <children xsi:type="notation:BasicDecorationNode" xmi:id="_gtPoyeC7EeWlusksE7LFGg" type="Description"/>
        <layoutConstraint xsi:type="notation:Bounds" xmi:id="_gtPoyuC7EeWlusksE7LFGg" x="211" y="-297"/>
      </children>
      <children xsi:type="notation:Shape" xmi:id="_gtPoy-C7EeWlusksF6LFGg" type="ExpectedValue" element="#_gtMlf-C7EeWlusks-BLFGg" fontName="Segoe UI" description="Text" lineColor="0">
        <children xsi:type="notation:BasicDecorationNode" xmi:id="_gtPozOC7EeWlusksF6LFGg" type="DiagramName"/>
        <children xsi:type="notation:BasicDecorationNode" xmi:id="_gtPozeC7EeWlusksF6LFGg" type="Description"/>
        <layoutConstraint xsi:type="notation:Bounds" xmi:id="_gtPozuC7EeWlusksF6LFGg" x="211" y="-297"/>
      </children>
      <children xsi:type="notation:Shape" xmi:id="_gtPoz-C7EeWlusksF6LFGg" type="ExpectedValue" element="#_gtMlk-C7EeWlusksC9LFGg" fontName="Segoe UI" description="Text" lineColor="0">
        <children xsi:type="notation:BasicDecorationNode" xmi:id="_gtPo0OC7EeWlusksG5LFGg" type="DiagramName"/>
        <children xsi:type="notation:BasicDecorationNode" xmi:id="_gtPo0eC7EeWlusksG5LFGg" type="Description"/>
        <layoutConstraint xsi:type="notation:Bounds" xmi:id="_gtPo0uC7EeWlusksG5LFGg" x="211" y="-297"/>
      </children>
      <children xsi:type="notation:Shape" xmi:id="_gtPo0-C7EeWlusksG5LFGg" type="ExpectedValue" element="#_gtMlmOC7EeWlusksD8LFGg" fontName="Segoe UI" description="Text" lineColor="0">
        <children xsi:type="notation:BasicDecorationNode" xmi:id="_gtPo1OC7EeWlusksG5LFGg" type="DiagramName"/>
        <children xsi:type="notation:BasicDecorationNode" xmi:id="_gtPo1eC7EeWlusksH4LFGg" type="Description"/>
        <layoutConstraint xsi:type="notation:Bounds" xmi:id="_gtPo1uC7EeWlusksH4LFGg" x="211" y="-297"/>
      </children>
      <children xsi:type="notation:Shape" xmi:id="_gtPo1-C7EeWlusksH4LFGg" type="ExpectedValue" element="#_gtMlhOC7EeWlusks_ALFGg" fontName="Segoe UI" description="Text" lineColor="0">
        <children xsi:type="notation:BasicDecorationNode" xmi:id="_gtPo2OC7EeWlusksH4LFGg" type="DiagramName"/>
        <children xsi:type="notation:BasicDecorationNode" xmi:id="_gtPo2eC7EeWlusksH4LFGg" type="Description"/>
        <layoutConstraint xsi:type="notation:Bounds" xmi:id="_gtPo2uC7EeWlusksI3LFGg" x="211" y="-297"/>
      </children>
      <children xsi:type="notation:Shape" xmi:id="_gtPo2-C7EeWlusksI3LFGg" type="ExpectedValue" element="#_gtMlneC7EeWlusksE7LFGg" fontName="Segoe UI" description="Text" lineColor="0">
        <children xsi:type="notation:BasicDecorationNode" xmi:id="_gtPo3OC7EeWlusksI3LFGg" type="DiagramName"/>
        <children xsi:type="notation:BasicDecorationNode" xmi:id="_gtPo3eC7EeWlusksI3LFGg" type="Description"/>
        <layoutConstraint xsi:type="notation:Bounds" xmi:id="_gtPo3uC7EeWlusksI3LFGg" x="127" y="-212"/>
      </children>
      <children xsi:type="notation:Shape" xmi:id="_gtPo3-C7EeWlusksJ2LFGg" type="ExpectedValue" element="#_gtMlouC7EeWlusksF6LFGg" fontName="Segoe UI" description="Text" lineColor="0">
        <children xsi:type="notation:BasicDecorationNode" xmi:id="_gtPo4OC7EeWlusksJ2LFGg" type="DiagramName"/>
        <children xsi:type="notation:BasicDecorationNode" xmi:id="_gtPo4eC7EeWlusksJ2LFGg" type="Description"/>
        <layoutConstraint xsi:type="notation:Bounds" xmi:id="_gtPo4uC7EeWlusksJ2LFGg" x="127" y="-190"/>
      </children>
      <children xsi:type="notation:Shape" xmi:id="_gtPo4-C7EeWlusksJ2LFGg" type="ExpectedValue" element="#_gtMlp-C7EeWlusksG5LFGg" fontName="Segoe UI" description="Text" lineColor="0">
        <children xsi:type="notation:BasicDecorationNode" xmi:id="_gtPo5OC7EeWlusksK1LFGg" type="DiagramName"/>
        <children xsi:type="notation:BasicDecorationNode" xmi:id="_gtPo5eC7EeWlusksK1LFGg" type="Description"/>
        <layoutConstraint xsi:type="notation:Bounds" xmi:id="_gtPo5uC7EeWlusksK1LFGg" x="127" y="-190"/>
      </children>
      <children xsi:type="notation:Shape" xmi:id="_gtPo5-C7EeWlusksK1LFGg" type="ExpectedValue" element="#_gtMlrOC7EeWlusksH4LFGg" fontName="Segoe UI" description="Text" lineColor="0">
        <children xsi:type="notation:BasicDecorationNode" xmi:id="_gtPo6OC7EeWlusksK1LFGg" type="DiagramName"/>
        <children xsi:type="notation:BasicDecorationNode" xmi:id="_gtPo6eC7EeWlusksL0LFGg" type="Description"/>
        <layoutConstraint xsi:type="notation:Bounds" xmi:id="_gtPo6uC7EeWlusksL0LFGg" x="127" y="-190"/>
      </children>
      <children xsi:type="notation:Shape" xmi:id="_gtPo6-C7EeWlusksL0LFGg" type="ExpectedValue" element="#_gtMlseC7EeWlusksI3LFGg" fontName="Segoe UI" description="Text" lineColor="0">
        <children xsi:type="notation:BasicDecorationNode" xmi:id="_gtPo7OC7EeWlusksL0LFGg" type="DiagramName"/>
        <children xsi:type="notation:BasicDecorationNode" xmi:id="_gtPo7eC7EeWlusksL0LFGg" type="Description"/>
        <layoutConstraint xsi:type="notation:Bounds" xmi:id="_gtPo7uC7EeWlusksMzLFGg" x="127" y="-190"/>
      </children>
      <children xsi:type="notation:Shape" xmi:id="_gtPo7-C7EeWlusksMzLFGg" type="ExpectedValue" element="#_gtMlwOC7EeWlusksL0LFGg" fontName="Segoe UI" description="Text" lineColor="0">
        <children xsi:type="notation:BasicDecorationNode" xmi:id="_gtPo8OC7EeWlusksMzLFGg" type="DiagramName"/>
        <children xsi:type="notation:BasicDecorationNode" xmi:id="_gtPo8eC7EeWlusksMzLFGg" type="Description"/>
        <layoutConstraint xsi:type="notation:Bounds" xmi:id="_gtPo8uC7EeWlusksMzLFGg" x="127" y="-211"/>
      </children>
      <children xsi:type="notation:Shape" xmi:id="_gtPo8-C7EeWlusksNyLFGg" type="ExpectedValue" element="#_gtMlz-C7EeWlusksOxLFGg" fontName="Segoe UI" description="Text" lineColor="0">
        <children xsi:type="notation:BasicDecorationNode" xmi:id="_gtPo9OC7EeWlusksNyLFGg" type="DiagramName"/>
        <children xsi:type="notation:BasicDecorationNode" xmi:id="_gtPo9eC7EeWlusksNyLFGg" type="Description"/>
        <layoutConstraint xsi:type="notation:Bounds" xmi:id="_gtPo9uC7EeWlusksNyLFGg" x="127" y="-211"/>
      </children>
      <children xsi:type="notation:Shape" xmi:id="_gtPo9-C7EeWlusksNyLFGg" type="ExpectedValue" element="#_gtMltuC7EeWlusksJ2LFGg" fontName="Segoe UI" description="Text" lineColor="0">
        <children xsi:type="notation:BasicDecorationNode" xmi:id="_gtPo-OC7EeWlusksOxLFGg" type="DiagramName"/>
        <children xsi:type="notation:BasicDecorationNode" xmi:id="_gtPo-eC7EeWlusksOxLFGg" type="Description"/>
        <layoutConstraint xsi:type="notation:Bounds" xmi:id="_gtPo-uC7EeWlusksOxLFGg" x="127" y="-211"/>
      </children>
      <children xsi:type="notation:Shape" xmi:id="_gtPo--C7EeWlusksOxLFGg" type="ExpectedValue" element="#_gtMlxeC7EeWlusksMzLFGg" fontName="Segoe UI" description="Text" lineColor="0">
        <children xsi:type="notation:BasicDecorationNode" xmi:id="_gtPo_OC7EeWlusksOxLFGg" type="DiagramName"/>
        <children xsi:type="notation:BasicDecorationNode" xmi:id="_gtPo_eC7EeWlusksPwLFGg" type="Description"/>
        <layoutConstraint xsi:type="notation:Bounds" xmi:id="_gtPo_uC7EeWlusksPwLFGg" x="127" y="-211"/>
      </children>
      <children xsi:type="notation:Shape" xmi:id="_gtPo_-C7EeWlusksPwLFGg" type="ExpectedValue" element="#_gtMlyuC7EeWlusksNyLFGg" fontName="Segoe UI" description="Text" lineColor="0">
        <children xsi:type="notation:BasicDecorationNode" xmi:id="_gtPpAOC7EeWlusksPwLFGg" type="DiagramName"/>
        <children xsi:type="notation:BasicDecorationNode" xmi:id="_gtPpAeC7EeWlusksPwLFGg" type="Description"/>
        <layoutConstraint xsi:type="notation:Bounds" xmi:id="_gtPpAuC7EeWlusksQvLFGg" x="127" y="-211"/>
      </children>
      <children xsi:type="notation:Shape" xmi:id="_gtPpA-C7EeWlusksQvLFGg" type="ExpectedValue" element="#_gtMlu-C7EeWlusksK1LFGg" fontName="Segoe UI" description="Text" lineColor="0">
        <children xsi:type="notation:BasicDecorationNode" xmi:id="_gtPpBOC7EeWlusksQvLFGg" type="DiagramName"/>
        <children xsi:type="notation:BasicDecorationNode" xmi:id="_gtPpBeC7EeWlusksQvLFGg" type="Description"/>
        <layoutConstraint xsi:type="notation:Bounds" xmi:id="_gtPpBuC7EeWlusksQvLFGg" x="127" y="-211"/>
      </children>
      <children xsi:type="notation:Shape" xmi:id="_gtPpB-C7EeWlusksRuLFGg" type="ExpectedValue" element="#_gtMl1OC7EeWlusksPwLFGg" fontName="Segoe UI" description="Text" lineColor="0">
        <children xsi:type="notation:BasicDecorationNode" xmi:id="_gtPpCOC7EeWlusksRuLFGg" type="DiagramName"/>
        <children xsi:type="notation:BasicDecorationNode" xmi:id="_gtPpCeC7EeWlusksRuLFGg" type="Description"/>
        <layoutConstraint xsi:type="notation:Bounds" xmi:id="_gtPpCuC7EeWlusksRuLFGg" x="127" y="-212"/>
      </children>
      <children xsi:type="notation:Shape" xmi:id="_gtPpC-C7EeWlusksRuLFGg" type="ExpectedValue" element="#_gtMl3uC7EeWlusksRuLFGg" fontName="Segoe UI" description="Text" lineColor="0">
        <children xsi:type="notation:BasicDecorationNode" xmi:id="_gtPpDOC7EeWlusksStLFGg" type="DiagramName"/>
        <children xsi:type="notation:BasicDecorationNode" xmi:id="_gtPpDeC7EeWlusksStLFGg" type="Description"/>
        <layoutConstraint xsi:type="notation:Bounds" xmi:id="_gtPpDuC7EeWlusksStLFGg" x="127" y="-212"/>
      </children>
      <children xsi:type="notation:Shape" xmi:id="_gtPpD-C7EeWlusksStLFGg" type="ExpectedValue" element="#_gtMl2eC7EeWlusksQvLFGg" fontName="Segoe UI" description="Text" lineColor="0">
        <children xsi:type="notation:BasicDecorationNode" xmi:id="_gtPpEOC7EeWlusksStLFGg" type="DiagramName"/>
        <children xsi:type="notation:BasicDecorationNode" xmi:id="_gtPpEeC7EeWlusksTsLFGg" type="Description"/>
        <layoutConstraint xsi:type="notation:Bounds" xmi:id="_gtPpEuC7EeWlusksTsLFGg" x="127" y="-212"/>
      </children>
      <children xsi:type="notation:Shape" xmi:id="_gtPpE-C7EeWlusksTsLFGg" type="ExpectedValue" element="#_gtMl4-C7EeWlusksStLFGg" fontName="Segoe UI" description="Text" lineColor="0">
        <children xsi:type="notation:BasicDecorationNode" xmi:id="_gtPpFOC7EeWlusksTsLFGg" type="DiagramName"/>
        <children xsi:type="notation:BasicDecorationNode" xmi:id="_gtPpFeC7EeWlusksTsLFGg" type="Description"/>
        <layoutConstraint xsi:type="notation:Bounds" xmi:id="_gtPpFuC7EeWlusksUrLFGg" x="127" y="-212"/>
      </children>
      <children xsi:type="notation:Shape" xmi:id="_gtPpF-C7EeWlusksUrLFGg" type="ExpectedValue" element="#_gtMl6OC7EeWlusksTsLFGg" fontName="Segoe UI" description="Text" lineColor="0">
        <children xsi:type="notation:BasicDecorationNode" xmi:id="_gtPpGOC7EeWlusksUrLFGg" type="DiagramName"/>
        <children xsi:type="notation:BasicDecorationNode" xmi:id="_gtPpGeC7EeWlusksUrLFGg" type="Description"/>
        <layoutConstraint xsi:type="notation:Bounds" xmi:id="_gtPpGuC7EeWlusksUrLFGg" x="127" y="-212"/>
      </children>
      <children xsi:type="notation:Shape" xmi:id="_gtPpG-C7EeWlusksVqLFGg" type="ExpectedValue" element="#_gtMl7eC7EeWlusksUrLFGg" fontName="Segoe UI" description="Text" lineColor="0">
        <children xsi:type="notation:BasicDecorationNode" xmi:id="_gtPpHOC7EeWlusksVqLFGg" type="DiagramName"/>
        <children xsi:type="notation:BasicDecorationNode" xmi:id="_gtPpHeC7EeWlusksVqLFGg" type="Description"/>
        <layoutConstraint xsi:type="notation:Bounds" xmi:id="_gtPpHuC7EeWlusksVqLFGg" x="127" y="-212"/>
      </children>
      <children xsi:type="notation:Shape" xmi:id="_gtPpH-C7EeWlusksVqLFGg" type="ExpectedValue" element="#_gtMl8uC7EeWlusksVqLFGg" fontName="Segoe UI" description="Text" lineColor="0">
        <children xsi:type="notation:BasicDecorationNode" xmi:id="_gtPpIOC7EeWlusksWpLFGg" type="DiagramName"/>
        <children xsi:type="notation:BasicDecorationNode" xmi:id="_gtPpIeC7EeWlusksWpLFGg" type="Description"/>
        <layoutConstraint xsi:type="notation:Bounds" xmi:id="_gtPpIuC7EeWlusksWpLFGg" x="149" y="-212"/>
      </children>
      <children xsi:type="notation:Shape" xmi:id="_gtPpI-C7EeWlusksWpLFGg" type="ExpectedValue" element="#_gtMl9-C7EeWlusksWpLFGg" fontName="Segoe UI" description="Text" lineColor="0">
        <children xsi:type="notation:BasicDecorationNode" xmi:id="_gtPpJOC7EeWlusksWpLFGg" type="DiagramName"/>
        <children xsi:type="notation:BasicDecorationNode" xmi:id="_gtPpJeC7EeWlusksXoLFGg" type="Description"/>
        <layoutConstraint xsi:type="notation:Bounds" xmi:id="_gtPpJuC7EeWlusksXoLFGg" x="149" y="-190"/>
      </children>
      <children xsi:type="notation:Shape" xmi:id="_gtPpJ-C7EeWlusksXoLFGg" type="ExpectedValue" element="#_gtMl_OC7EeWlusksXoLFGg" fontName="Segoe UI" description="Text" lineColor="0">
        <children xsi:type="notation:BasicDecorationNode" xmi:id="_gtPpKOC7EeWlusksXoLFGg" type="DiagramName"/>
        <children xsi:type="notation:BasicDecorationNode" xmi:id="_gtPpKeC7EeWlusksXoLFGg" type="Description"/>
        <layoutConstraint xsi:type="notation:Bounds" xmi:id="_gtPpKuC7EeWlusksYnLFGg" x="149" y="-190"/>
      </children>
      <children xsi:type="notation:Shape" xmi:id="_gtPpK-C7EeWlusksYnLFGg" type="ExpectedValue" element="#_gtMmAeC7EeWlusksYnLFGg" fontName="Segoe UI" description="Text" lineColor="0">
        <children xsi:type="notation:BasicDecorationNode" xmi:id="_gtPpLOC7EeWlusksYnLFGg" type="DiagramName"/>
        <children xsi:type="notation:BasicDecorationNode" xmi:id="_gtPpLeC7EeWlusksYnLFGg" type="Description"/>
        <layoutConstraint xsi:type="notation:Bounds" xmi:id="_gtPpLuC7EeWlusksYnLFGg" x="149" y="-190"/>
      </children>
      <children xsi:type="notation:Shape" xmi:id="_gtPpL-C7EeWlusksZmLFGg" type="ExpectedValue" element="#_gtMmBuC7EeWlusksZmLFGg" fontName="Segoe UI" description="Text" lineColor="0">
        <children xsi:type="notation:BasicDecorationNode" xmi:id="_gtPpMOC7EeWlusksZmLFGg" type="DiagramName"/>
        <children xsi:type="notation:BasicDecorationNode" xmi:id="_gtPpMeC7EeWlusksZmLFGg" type="Description"/>
        <layoutConstraint xsi:type="notation:Bounds" xmi:id="_gtPpMuC7EeWlusksZmLFGg" x="149" y="-190"/>
      </children>
      <children xsi:type="notation:Shape" xmi:id="_gtPpM-C7EeWlusksZmLFGg" type="ExpectedValue" element="#_gtMmKeC7EeWlusksgfLFGg" fontName="Segoe UI" description="Text" lineColor="0">
        <children xsi:type="notation:BasicDecorationNode" xmi:id="_gtPpNOC7EeWlusksalLFGg" type="DiagramName"/>
        <children xsi:type="notation:BasicDecorationNode" xmi:id="_gtPpNeC7EeWlusksalLFGg" type="Description"/>
        <layoutConstraint xsi:type="notation:Bounds" xmi:id="_gtPpNuC7EeWlusksalLFGg" x="149" y="-191"/>
      </children>
      <children xsi:type="notation:Shape" xmi:id="_gtPpN-C7EeWlusksalLFGg" type="ExpectedValue" element="#_gtMmJOC7EeWlusksfgLFGg" fontName="Segoe UI" description="Text" lineColor="0">
        <children xsi:type="notation:BasicDecorationNode" xmi:id="_gtPpOOC7EeWlusksalLFGg" type="DiagramName"/>
        <children xsi:type="notation:BasicDecorationNode" xmi:id="_gtPpOeC7EeWlusksbkLFGg" type="Description"/>
        <layoutConstraint xsi:type="notation:Bounds" xmi:id="_gtPpOuC7EeWlusksbkLFGg" x="149" y="-191"/>
      </children>
      <children xsi:type="notation:Shape" xmi:id="_gtPpO-C7EeWlusksbkLFGg" type="ExpectedValue" element="#_gtNML-C7EeWlusksnYLFGg" fontName="Segoe UI" description="Text" lineColor="0">
        <children xsi:type="notation:BasicDecorationNode" xmi:id="_gtPpPOC7EeWlusksbkLFGg" type="DiagramName"/>
        <children xsi:type="notation:BasicDecorationNode" xmi:id="_gtPpPeC7EeWlusksbkLFGg" type="Description"/>
        <layoutConstraint xsi:type="notation:Bounds" xmi:id="_gtPpPuC7EeWluskscjLFGg" x="149" y="-191"/>
      </children>
      <children xsi:type="notation:Shape" xmi:id="_gtPpP-C7EeWluskscjLFGg" type="ExpectedValue" element="#_gtMmEOC7EeWlusksbkLFGg" fontName="Segoe UI" description="Text" lineColor="0">
        <children xsi:type="notation:BasicDecorationNode" xmi:id="_gtPpQOC7EeWluskscjLFGg" type="DiagramName"/>
        <children xsi:type="notation:BasicDecorationNode" xmi:id="_gtPpQeC7EeWluskscjLFGg" type="Description"/>
        <layoutConstraint xsi:type="notation:Bounds" xmi:id="_gtPpQuC7EeWluskscjLFGg" x="149" y="-191"/>
      </children>
      <children xsi:type="notation:Shape" xmi:id="_gtQPcOC7EeWlusksdiLFGg" type="ExpectedValue" element="#_gtMmM-C7EeWlusksidLFGg" fontName="Segoe UI" description="Text" lineColor="0">
        <children xsi:type="notation:BasicDecorationNode" xmi:id="_gtQPceC7EeWlusksdiLFGg" type="DiagramName"/>
        <children xsi:type="notation:BasicDecorationNode" xmi:id="_gtQPcuC7EeWlusksdiLFGg" type="Description"/>
        <layoutConstraint xsi:type="notation:Bounds" xmi:id="_gtQPc-C7EeWlusksdiLFGg" x="149" y="-191"/>
      </children>
      <children xsi:type="notation:Shape" xmi:id="_gtQPdOC7EeWlusksdiLFGg" type="ExpectedValue" element="#_gtMmC-C7EeWlusksalLFGg" fontName="Segoe UI" description="Text" lineColor="0">
        <children xsi:type="notation:BasicDecorationNode" xmi:id="_gtQPdeC7EeWlusksehLFGg" type="DiagramName"/>
        <children xsi:type="notation:BasicDecorationNode" xmi:id="_gtQPduC7EeWlusksehLFGg" type="Description"/>
        <layoutConstraint xsi:type="notation:Bounds" xmi:id="_gtQPd-C7EeWlusksehLFGg" x="149" y="-191"/>
      </children>
      <children xsi:type="notation:Shape" xmi:id="_gtQPeOC7EeWlusksehLFGg" type="ExpectedValue" element="#_gtNMIOC7EeWluskskbLFGg" fontName="Segoe UI" description="Text" lineColor="0">
        <children xsi:type="notation:BasicDecorationNode" xmi:id="_gtQPeeC7EeWlusksehLFGg" type="DiagramName"/>
        <children xsi:type="notation:BasicDecorationNode" xmi:id="_gtQPeuC7EeWlusksfgLFGg" type="Description"/>
        <layoutConstraint xsi:type="notation:Bounds" xmi:id="_gtQPe-C7EeWlusksfgLFGg" x="149" y="-191"/>
      </children>
      <children xsi:type="notation:Shape" xmi:id="_gtQPfOC7EeWlusksfgLFGg" type="ExpectedValue" element="#_gtNMJeC7EeWluskslaLFGg" fontName="Segoe UI" description="Text" lineColor="0">
        <children xsi:type="notation:BasicDecorationNode" xmi:id="_gtQPfeC7EeWlusksfgLFGg" type="DiagramName"/>
        <children xsi:type="notation:BasicDecorationNode" xmi:id="_gtQPfuC7EeWlusksfgLFGg" type="Description"/>
        <layoutConstraint xsi:type="notation:Bounds" xmi:id="_gtQPf-C7EeWlusksgfLFGg" x="149" y="-191"/>
      </children>
      <children xsi:type="notation:Shape" xmi:id="_gtQPgOC7EeWlusksgfLFGg" type="ExpectedValue" element="#_gtMmH-C7EeWlusksehLFGg" fontName="Segoe UI" description="Text" lineColor="0">
        <children xsi:type="notation:BasicDecorationNode" xmi:id="_gtQPgeC7EeWlusksgfLFGg" type="DiagramName"/>
        <children xsi:type="notation:BasicDecorationNode" xmi:id="_gtQPguC7EeWlusksgfLFGg" type="Description"/>
        <layoutConstraint xsi:type="notation:Bounds" xmi:id="_gtQPg-C7EeWlusksgfLFGg" x="149" y="-191"/>
      </children>
      <children xsi:type="notation:Shape" xmi:id="_gtQPhOC7EeWlusksheLFGg" type="ExpectedValue" element="#_gtMmOOC7EeWlusksjcLFGg" fontName="Segoe UI" description="Text" lineColor="0">
        <children xsi:type="notation:BasicDecorationNode" xmi:id="_gtQPheC7EeWlusksheLFGg" type="DiagramName"/>
        <children xsi:type="notation:BasicDecorationNode" xmi:id="_gtQPhuC7EeWlusksheLFGg" type="Description"/>
        <layoutConstraint xsi:type="notation:Bounds" xmi:id="_gtQPh-C7EeWlusksheLFGg" x="149" y="-191"/>
      </children>
      <children xsi:type="notation:Shape" xmi:id="_gtQPiOC7EeWlusksheLFGg" type="ExpectedValue" element="#_gtMmLuC7EeWlusksheLFGg" fontName="Segoe UI" description="Text" lineColor="0">
        <children xsi:type="notation:BasicDecorationNode" xmi:id="_gtQPieC7EeWlusksidLFGg" type="DiagramName"/>
        <children xsi:type="notation:BasicDecorationNode" xmi:id="_gtQPiuC7EeWlusksidLFGg" type="Description"/>
        <layoutConstraint xsi:type="notation:Bounds" xmi:id="_gtQPi-C7EeWlusksidLFGg" x="149" y="-191"/>
      </children>
      <children xsi:type="notation:Shape" xmi:id="_gtQPjOC7EeWlusksidLFGg" type="ExpectedValue" element="#_gtNMKuC7EeWlusksmZLFGg" fontName="Segoe UI" description="Text" lineColor="0">
        <children xsi:type="notation:BasicDecorationNode" xmi:id="_gtQPjeC7EeWlusksidLFGg" type="DiagramName"/>
        <children xsi:type="notation:BasicDecorationNode" xmi:id="_gtQPjuC7EeWlusksjcLFGg" type="Description"/>
        <layoutConstraint xsi:type="notation:Bounds" xmi:id="_gtQPj-C7EeWlusksjcLFGg" x="149" y="-191"/>
      </children>
      <children xsi:type="notation:Shape" xmi:id="_gtQPkOC7EeWlusksjcLFGg" type="ExpectedValue" element="#_gtMmFeC7EeWluskscjLFGg" fontName="Segoe UI" description="Text" lineColor="0">
        <children xsi:type="notation:BasicDecorationNode" xmi:id="_gtQPkeC7EeWlusksjcLFGg" type="DiagramName"/>
        <children xsi:type="notation:BasicDecorationNode" xmi:id="_gtQPkuC7EeWlusksjcLFGg" type="Description"/>
        <layoutConstraint xsi:type="notation:Bounds" xmi:id="_gtQPk-C7EeWluskskbLFGg" x="149" y="-191"/>
      </children>
      <children xsi:type="notation:Shape" xmi:id="_gtQPlOC7EeWluskskbLFGg" type="ExpectedValue" element="#_gtMmGuC7EeWlusksdiLFGg" fontName="Segoe UI" description="Text" lineColor="0">
        <children xsi:type="notation:BasicDecorationNode" xmi:id="_gtQPleC7EeWluskskbLFGg" type="DiagramName"/>
        <children xsi:type="notation:BasicDecorationNode" xmi:id="_gtQPluC7EeWluskskbLFGg" type="Description"/>
        <layoutConstraint xsi:type="notation:Bounds" xmi:id="_gtQPl-C7EeWluskskbLFGg" x="149" y="-191"/>
      </children>
      <children xsi:type="notation:Shape" xmi:id="_gtQPmOC7EeWluskslaLFGg" type="ExpectedValue" element="#_gtNMV-C7EeWlusksvQLFGg" fontName="Segoe UI" description="Text" lineColor="0">
        <children xsi:type="notation:BasicDecorationNode" xmi:id="_gtQPmeC7EeWluskslaLFGg" type="DiagramName"/>
        <children xsi:type="notation:BasicDecorationNode" xmi:id="_gtQPmuC7EeWluskslaLFGg" type="Description"/>
        <layoutConstraint xsi:type="notation:Bounds" xmi:id="_gtQPm-C7EeWluskslaLFGg" x="127" y="-191"/>
      </children>
      <children xsi:type="notation:Shape" xmi:id="_gtQPnOC7EeWluskslaLFGg" type="ExpectedValue" element="#_gtNMYeC7EeWlusksxOLFGg" fontName="Segoe UI" description="Text" lineColor="0">
        <children xsi:type="notation:BasicDecorationNode" xmi:id="_gtQPneC7EeWlusksmZLFGg" type="DiagramName"/>
        <children xsi:type="notation:BasicDecorationNode" xmi:id="_gtQPnuC7EeWlusksmZLFGg" type="Description"/>
        <layoutConstraint xsi:type="notation:Bounds" xmi:id="_gtQPn-C7EeWlusksmZLFGg" x="127" y="-191"/>
      </children>
      <children xsi:type="notation:Shape" xmi:id="_gtQPoOC7EeWlusksmZLFGg" type="ExpectedValue" element="#_gtNMSOC7EeWluskssTLFGg" fontName="Segoe UI" description="Text" lineColor="0">
        <children xsi:type="notation:BasicDecorationNode" xmi:id="_gtQPoeC7EeWlusksmZLFGg" type="DiagramName"/>
        <children xsi:type="notation:BasicDecorationNode" xmi:id="_gtQPouC7EeWlusksnYLFGg" type="Description"/>
        <layoutConstraint xsi:type="notation:Bounds" xmi:id="_gtQPo-C7EeWlusksnYLFGg" x="127" y="-191"/>
      </children>
      <children xsi:type="notation:Shape" xmi:id="_gtQPpOC7EeWlusksnYLFGg" type="ExpectedValue" element="#_gtNMcOC7EeWlusks0LLFGg" fontName="Segoe UI" description="Text" lineColor="0">
        <children xsi:type="notation:BasicDecorationNode" xmi:id="_gtQPpeC7EeWlusksnYLFGg" type="DiagramName"/>
        <children xsi:type="notation:BasicDecorationNode" xmi:id="_gtQPpuC7EeWlusksnYLFGg" type="Description"/>
        <layoutConstraint xsi:type="notation:Bounds" xmi:id="_gtQPp-C7EeWlusksoXLFGg" x="127" y="-191"/>
      </children>
      <children xsi:type="notation:Shape" xmi:id="_gtQPqOC7EeWlusksoXLFGg" type="ExpectedValue" element="#_gtNMOeC7EeWluskspWLFGg" fontName="Segoe UI" description="Text" lineColor="0">
        <children xsi:type="notation:BasicDecorationNode" xmi:id="_gtQPqeC7EeWlusksoXLFGg" type="DiagramName"/>
        <children xsi:type="notation:BasicDecorationNode" xmi:id="_gtQPquC7EeWlusksoXLFGg" type="Description"/>
        <layoutConstraint xsi:type="notation:Bounds" xmi:id="_gtQPq-C7EeWlusksoXLFGg" x="127" y="-191"/>
      </children>
      <children xsi:type="notation:Shape" xmi:id="_gtQPrOC7EeWluskspWLFGg" type="ExpectedValue" element="#_gtNMXOC7EeWluskswPLFGg" fontName="Segoe UI" description="Text" lineColor="0">
        <children xsi:type="notation:BasicDecorationNode" xmi:id="_gtQPreC7EeWluskspWLFGg" type="DiagramName"/>
        <children xsi:type="notation:BasicDecorationNode" xmi:id="_gtQPruC7EeWluskspWLFGg" type="Description"/>
        <layoutConstraint xsi:type="notation:Bounds" xmi:id="_gtQPr-C7EeWluskspWLFGg" x="127" y="-191"/>
      </children>
      <children xsi:type="notation:Shape" xmi:id="_gtQPsOC7EeWluskspWLFGg" type="ExpectedValue" element="#_gtNMdeC7EeWlusks1KLFGg" fontName="Segoe UI" description="Text" lineColor="0">
        <children xsi:type="notation:BasicDecorationNode" xmi:id="_gtQPseC7EeWlusksqVLFGg" type="DiagramName"/>
        <children xsi:type="notation:BasicDecorationNode" xmi:id="_gtQPsuC7EeWlusksqVLFGg" type="Description"/>
        <layoutConstraint xsi:type="notation:Bounds" xmi:id="_gtQPs-C7EeWlusksqVLFGg" x="127" y="-191"/>
      </children>
      <children xsi:type="notation:Shape" xmi:id="_gtQPtOC7EeWlusksqVLFGg" type="ExpectedValue" element="#_gtNMPuC7EeWlusksqVLFGg" fontName="Segoe UI" description="Text" lineColor="0">
        <children xsi:type="notation:BasicDecorationNode" xmi:id="_gtQPteC7EeWlusksqVLFGg" type="DiagramName"/>
        <children xsi:type="notation:BasicDecorationNode" xmi:id="_gtQPtuC7EeWlusksrULFGg" type="Description"/>
        <layoutConstraint xsi:type="notation:Bounds" xmi:id="_gtQPt-C7EeWlusksrULFGg" x="127" y="-191"/>
      </children>
      <children xsi:type="notation:Shape" xmi:id="_gtQPuOC7EeWlusksrULFGg" type="ExpectedValue" element="#_gtNMa-C7EeWluskszMLFGg" fontName="Segoe UI" description="Text" lineColor="0">
        <children xsi:type="notation:BasicDecorationNode" xmi:id="_gtQPueC7EeWlusksrULFGg" type="DiagramName"/>
        <children xsi:type="notation:BasicDecorationNode" xmi:id="_gtQPuuC7EeWlusksrULFGg" type="Description"/>
        <layoutConstraint xsi:type="notation:Bounds" xmi:id="_gtQPu-C7EeWluskssTLFGg" x="127" y="-191"/>
      </children>
      <children xsi:type="notation:Shape" xmi:id="_gtQPvOC7EeWluskssTLFGg" type="ExpectedValue" element="#_gtNMTeC7EeWluskstSLFGg" fontName="Segoe UI" description="Text" lineColor="0">
        <children xsi:type="notation:BasicDecorationNode" xmi:id="_gtQPveC7EeWluskssTLFGg" type="DiagramName"/>
        <children xsi:type="notation:BasicDecorationNode" xmi:id="_gtQPvuC7EeWluskssTLFGg" type="Description"/>
        <layoutConstraint xsi:type="notation:Bounds" xmi:id="_gtQPv-C7EeWluskssTLFGg" x="127" y="-191"/>
      </children>
      <children xsi:type="notation:Shape" xmi:id="_gtQPwOC7EeWluskstSLFGg" type="ExpectedValue" element="#_gtNMUuC7EeWlusksuRLFGg" fontName="Segoe UI" description="Text" lineColor="0">
        <children xsi:type="notation:BasicDecorationNode" xmi:id="_gtQPweC7EeWluskstSLFGg" type="DiagramName"/>
        <children xsi:type="notation:BasicDecorationNode" xmi:id="_gtQPwuC7EeWluskstSLFGg" type="Description"/>
        <layoutConstraint xsi:type="notation:Bounds" xmi:id="_gtQPw-C7EeWluskstSLFGg" x="127" y="-191"/>
      </children>
      <children xsi:type="notation:Shape" xmi:id="_gtQPxOC7EeWluskstSLFGg" type="ExpectedValue" element="#_gtNMZuC7EeWlusksyNLFGg" fontName="Segoe UI" description="Text" lineColor="0">
        <children xsi:type="notation:BasicDecorationNode" xmi:id="_gtQPxeC7EeWlusksuRLFGg" type="DiagramName"/>
        <children xsi:type="notation:BasicDecorationNode" xmi:id="_gtQPxuC7EeWlusksuRLFGg" type="Description"/>
        <layoutConstraint xsi:type="notation:Bounds" xmi:id="_gtQPx-C7EeWlusksuRLFGg" x="127" y="-191"/>
      </children>
      <children xsi:type="notation:Shape" xmi:id="_gtQPyOC7EeWlusksuRLFGg" type="ExpectedValue" element="#_gtNMNOC7EeWlusksoXLFGg" fontName="Segoe UI" description="Text" lineColor="0">
        <children xsi:type="notation:BasicDecorationNode" xmi:id="_gtQPyeC7EeWlusksuRLFGg" type="DiagramName"/>
        <children xsi:type="notation:BasicDecorationNode" xmi:id="_gtQPyuC7EeWlusksvQLFGg" type="Description"/>
        <layoutConstraint xsi:type="notation:Bounds" xmi:id="_gtQPy-C7EeWlusksvQLFGg" x="127" y="-191"/>
      </children>
      <children xsi:type="notation:Shape" xmi:id="_gtQPzOC7EeWlusksvQLFGg" type="ExpectedValue" element="#_gtNMQ-C7EeWlusksrULFGg" fontName="Segoe UI" description="Text" lineColor="0">
        <children xsi:type="notation:BasicDecorationNode" xmi:id="_gtQPzeC7EeWlusksvQLFGg" type="DiagramName"/>
        <children xsi:type="notation:BasicDecorationNode" xmi:id="_gtQPzuC7EeWlusksvQLFGg" type="Description"/>
        <layoutConstraint xsi:type="notation:Bounds" xmi:id="_gtQPz-C7EeWluskswPLFGg" x="127" y="-191"/>
      </children>
      <children xsi:type="notation:Shape" xmi:id="_gtQP0OC7EeWluskswPLFGg" type="ExpectedValue" element="#_gtNMeuC7EeWlusks2JLFGg" fontName="Segoe UI" description="Text" lineColor="0">
        <children xsi:type="notation:BasicDecorationNode" xmi:id="_gtQP0eC7EeWluskswPLFGg" type="DiagramName"/>
        <children xsi:type="notation:BasicDecorationNode" xmi:id="_gtQP0uC7EeWluskswPLFGg" type="Description"/>
        <layoutConstraint xsi:type="notation:Bounds" xmi:id="_gtQP0-C7EeWluskswPLFGg" x="127" y="-191"/>
      </children>
      <children xsi:type="notation:Shape" xmi:id="_gtQP1OC7EeWlusksxOLFGg" type="ExpectedValue" element="#_gtNMf-C7EeWlusks3ILFGg" fontName="Segoe UI" description="Text" lineColor="0">
        <children xsi:type="notation:BasicDecorationNode" xmi:id="_gtQP1eC7EeWlusksxOLFGg" type="DiagramName"/>
        <children xsi:type="notation:BasicDecorationNode" xmi:id="_gtQP1uC7EeWlusksxOLFGg" type="Description"/>
        <layoutConstraint xsi:type="notation:Bounds" xmi:id="_gtQP1-C7EeWlusksxOLFGg" x="127" y="-190"/>
      </children>
      <children xsi:type="notation:Shape" xmi:id="_gtQP2OC7EeWlusksxOLFGg" type="ExpectedValue" element="#_gtNMhOC7EeWlusks4HLFGg" fontName="Segoe UI" description="Text" lineColor="0">
        <children xsi:type="notation:BasicDecorationNode" xmi:id="_gtQP2eC7EeWlusksyNLFGg" type="DiagramName"/>
        <children xsi:type="notation:BasicDecorationNode" xmi:id="_gtQP2uC7EeWlusksyNLFGg" type="Description"/>
        <layoutConstraint xsi:type="notation:Bounds" xmi:id="_gtQP2-C7EeWlusksyNLFGg" x="127" y="-190"/>
      </children>
      <children xsi:type="notation:Shape" xmi:id="_gtQP3OC7EeWlusksyNLFGg" type="ExpectedValue" element="#_gtNMieC7EeWlusks5GLFGg" fontName="Segoe UI" description="Text" lineColor="0">
        <children xsi:type="notation:BasicDecorationNode" xmi:id="_gtQP3eC7EeWlusksyNLFGg" type="DiagramName"/>
        <children xsi:type="notation:BasicDecorationNode" xmi:id="_gtQP3uC7EeWluskszMLFGg" type="Description"/>
        <layoutConstraint xsi:type="notation:Bounds" xmi:id="_gtQP3-C7EeWluskszMLFGg" x="127" y="-190"/>
      </children>
      <children xsi:type="notation:Shape" xmi:id="_gtQP4OC7EeWluskszMLFGg" type="ExpectedValue" element="#_gtNMjuC7EeWlusks6FLFGg" fontName="Segoe UI" description="Text" lineColor="0">
        <children xsi:type="notation:BasicDecorationNode" xmi:id="_gtQP4eC7EeWluskszMLFGg" type="DiagramName"/>
        <children xsi:type="notation:BasicDecorationNode" xmi:id="_gtQP4uC7EeWluskszMLFGg" type="Description"/>
        <layoutConstraint xsi:type="notation:Bounds" xmi:id="_gtQP4-C7EeWlusks0LLFGg" x="127" y="-190"/>
      </children>
      <children xsi:type="notation:Shape" xmi:id="_gtQP5OC7EeWlusks0LLFGg" type="ExpectedValue" element="#_gtNMk-C7EeWlusks7ELFGg" fontName="Segoe UI" description="Text" lineColor="0">
        <children xsi:type="notation:BasicDecorationNode" xmi:id="_gtQP5eC7EeWlusks0LLFGg" type="DiagramName"/>
        <children xsi:type="notation:BasicDecorationNode" xmi:id="_gtQP5uC7EeWlusks0LLFGg" type="Description"/>
        <layoutConstraint xsi:type="notation:Bounds" xmi:id="_gtQP5-C7EeWlusks0LLFGg" x="127" y="-190"/>
      </children>
      <children xsi:type="notation:Shape" xmi:id="_gtQP6OC7EeWlusks1KLFGg" type="ExpectedValue" element="#_gtNMmOC7EeWlusks8DLFGg" fontName="Segoe UI" description="Text" lineColor="0">
        <children xsi:type="notation:BasicDecorationNode" xmi:id="_gtQP6eC7EeWlusks1KLFGg" type="DiagramName"/>
        <children xsi:type="notation:BasicDecorationNode" xmi:id="_gtQP6uC7EeWlusks1KLFGg" type="Description"/>
        <layoutConstraint xsi:type="notation:Bounds" xmi:id="_gtQP6-C7EeWlusks1KLFGg" x="127" y="-190"/>
      </children>
      <children xsi:type="notation:Shape" xmi:id="_gtQP7OC7EeWlusks1KLFGg" type="ExpectedValue" element="#_gtNMouC7EeWlusks-BLFGg" fontName="Segoe UI" description="Text" lineColor="0">
        <children xsi:type="notation:BasicDecorationNode" xmi:id="_gtQP7eC7EeWlusks2JLFGg" type="DiagramName"/>
        <children xsi:type="notation:BasicDecorationNode" xmi:id="_gtQP7uC7EeWlusks2JLFGg" type="Description"/>
        <layoutConstraint xsi:type="notation:Bounds" xmi:id="_gtQP7-C7EeWlusks2JLFGg" x="127" y="-190"/>
      </children>
      <children xsi:type="notation:Shape" xmi:id="_gtQP8OC7EeWlusks2JLFGg" type="ExpectedValue" element="#_gtNMneC7EeWlusks9CLFGg" fontName="Segoe UI" description="Text" lineColor="0">
        <children xsi:type="notation:BasicDecorationNode" xmi:id="_gtQP8eC7EeWlusks2JLFGg" type="DiagramName"/>
        <children xsi:type="notation:BasicDecorationNode" xmi:id="_gtQP8uC7EeWlusks3ILFGg" type="Description"/>
        <layoutConstraint xsi:type="notation:Bounds" xmi:id="_gtQP8-C7EeWlusks3ILFGg" x="127" y="-190"/>
      </children>
      <children xsi:type="notation:Shape" xmi:id="_gtQP9OC7EeWlusks3ILFGg" type="ExpectedValue" element="#_gtNNGuC7EeWlusksWpLFGg" fontName="Segoe UI" description="Text" lineColor="0">
        <children xsi:type="notation:BasicDecorationNode" xmi:id="_gtQP9eC7EeWlusks3ILFGg" type="DiagramName"/>
        <children xsi:type="notation:BasicDecorationNode" xmi:id="_gtQP9uC7EeWlusks3ILFGg" type="Description"/>
        <layoutConstraint xsi:type="notation:Bounds" xmi:id="_gtQP9-C7EeWlusks4HLFGg" x="149" y="-211"/>
      </children>
      <children xsi:type="notation:Shape" xmi:id="_gtQP-OC7EeWlusks4HLFGg" type="ExpectedValue" element="#_gtNNOOC7EeWluskscjLFGg" fontName="Segoe UI" description="Text" lineColor="0">
        <children xsi:type="notation:BasicDecorationNode" xmi:id="_gtQP-eC7EeWlusks4HLFGg" type="DiagramName"/>
        <children xsi:type="notation:BasicDecorationNode" xmi:id="_gtQP-uC7EeWlusks4HLFGg" type="Description"/>
        <layoutConstraint xsi:type="notation:Bounds" xmi:id="_gtQP--C7EeWlusks4HLFGg" x="149" y="-211"/>
      </children>
      <children xsi:type="notation:Shape" xmi:id="_gtQP_OC7EeWlusks5GLFGg" type="ExpectedValue" element="#_gtNMwOC7EeWlusksE7LFGg" fontName="Segoe UI" description="Text" lineColor="0">
        <children xsi:type="notation:BasicDecorationNode" xmi:id="_gtQP_eC7EeWlusks5GLFGg" type="DiagramName"/>
        <children xsi:type="notation:BasicDecorationNode" xmi:id="_gtQP_uC7EeWlusks5GLFGg" type="Description"/>
        <layoutConstraint xsi:type="notation:Bounds" xmi:id="_gtQP_-C7EeWlusks5GLFGg" x="149" y="-211"/>
      </children>
      <children xsi:type="notation:Shape" xmi:id="_gtQQAOC7EeWlusks5GLFGg" type="ExpectedValue" element="#_gtNM3uC7EeWlusksK1LFGg" fontName="Segoe UI" description="Text" lineColor="0">
        <children xsi:type="notation:BasicDecorationNode" xmi:id="_gtQQAeC7EeWlusks6FLFGg" type="DiagramName"/>
        <children xsi:type="notation:BasicDecorationNode" xmi:id="_gtQQAuC7EeWlusks6FLFGg" type="Description"/>
        <layoutConstraint xsi:type="notation:Bounds" xmi:id="_gtQQA-C7EeWlusks6FLFGg" x="149" y="-211"/>
      </children>
      <children xsi:type="notation:Shape" xmi:id="_gtQQBOC7EeWlusks6FLFGg" type="ExpectedValue" element="#_gtNNM-C7EeWlusksbkLFGg" fontName="Segoe UI" description="Text" lineColor="0">
        <children xsi:type="notation:BasicDecorationNode" xmi:id="_gtQQBeC7EeWlusks6FLFGg" type="DiagramName"/>
        <children xsi:type="notation:BasicDecorationNode" xmi:id="_gtQQBuC7EeWlusks7ELFGg" type="Description"/>
        <layoutConstraint xsi:type="notation:Bounds" xmi:id="_gtQQB-C7EeWlusks7ELFGg" x="149" y="-211"/>
      </children>
      <children xsi:type="notation:Shape" xmi:id="_gtQQCOC7EeWlusks7ELFGg" type="ExpectedValue" element="#_gtNM9-C7EeWlusksPwLFGg" fontName="Segoe UI" description="Text" lineColor="0">
        <children xsi:type="notation:BasicDecorationNode" xmi:id="_gtQQCeC7EeWlusks7ELFGg" type="DiagramName"/>
        <children xsi:type="notation:BasicDecorationNode" xmi:id="_gtQQCuC7EeWlusks7ELFGg" type="Description"/>
        <layoutConstraint xsi:type="notation:Bounds" xmi:id="_gtQQC-C7EeWlusks8DLFGg" x="149" y="-211"/>
      </children>
      <children xsi:type="notation:Shape" xmi:id="_gtQQDOC7EeWlusks8DLFGg" type="ExpectedValue" element="#_gtNNFeC7EeWlusksVqLFGg" fontName="Segoe UI" description="Text" lineColor="0">
        <children xsi:type="notation:BasicDecorationNode" xmi:id="_gtQQDeC7EeWlusks8DLFGg" type="DiagramName"/>
        <children xsi:type="notation:BasicDecorationNode" xmi:id="_gtQQDuC7EeWlusks8DLFGg" type="Description"/>
        <layoutConstraint xsi:type="notation:Bounds" xmi:id="_gtQQD-C7EeWlusks8DLFGg" x="149" y="-211"/>
      </children>
      <children xsi:type="notation:Shape" xmi:id="_gtQQEOC7EeWlusks9CLFGg" type="ExpectedValue" element="#_gtNNJOC7EeWlusksYnLFGg" fontName="Segoe UI" description="Text" lineColor="0">
        <children xsi:type="notation:BasicDecorationNode" xmi:id="_gtQQEeC7EeWlusks9CLFGg" type="DiagramName"/>
        <children xsi:type="notation:BasicDecorationNode" xmi:id="_gtQQEuC7EeWlusks9CLFGg" type="Description"/>
        <layoutConstraint xsi:type="notation:Bounds" xmi:id="_gtQQE-C7EeWlusks9CLFGg" x="149" y="-211"/>
      </children>
      <children xsi:type="notation:Shape" xmi:id="_gtQQFOC7EeWlusks9CLFGg" type="ExpectedValue" element="#_gtNNH-C7EeWlusksXoLFGg" fontName="Segoe UI" description="Text" lineColor="0">
        <children xsi:type="notation:BasicDecorationNode" xmi:id="_gtQQFeC7EeWlusks-BLFGg" type="DiagramName"/>
        <children xsi:type="notation:BasicDecorationNode" xmi:id="_gtQQFuC7EeWlusks-BLFGg" type="Description"/>
        <layoutConstraint xsi:type="notation:Bounds" xmi:id="_gtQQF-C7EeWlusks-BLFGg" x="149" y="-211"/>
      </children>
      <children xsi:type="notation:Shape" xmi:id="_gtQQGOC7EeWlusks-BLFGg" type="ExpectedValue" element="#_gtNMseC7EeWlusksB-LFGg" fontName="Segoe UI" description="Text" lineColor="0">
        <children xsi:type="notation:BasicDecorationNode" xmi:id="_gtQQGeC7EeWlusks-BLFGg" type="DiagramName"/>
        <children xsi:type="notation:BasicDecorationNode" xmi:id="_gtQQGuC7EeWlusks_ALFGg" type="Description"/>
        <layoutConstraint xsi:type="notation:Bounds" xmi:id="_gtQQG-C7EeWlusks_ALFGg" x="149" y="-211"/>
      </children>
      <children xsi:type="notation:Shape" xmi:id="_gtQQHOC7EeWlusks_ALFGg" type="ExpectedValue" element="#_gtNMp-C7EeWlusks_ALFGg" fontName="Segoe UI" description="Text" lineColor="0">
        <children xsi:type="notation:BasicDecorationNode" xmi:id="_gtQQHeC7EeWlusks_ALFGg" type="DiagramName"/>
        <children xsi:type="notation:BasicDecorationNode" xmi:id="_gtQQHuC7EeWlusks_ALFGg" type="Description"/>
        <layoutConstraint xsi:type="notation:Bounds" xmi:id="_gtQQH-C7EeWlusksA_LFGg" x="149" y="-211"/>
      </children>
      <children xsi:type="notation:Shape" xmi:id="_gtQQIOC7EeWlusksA_LFGg" type="ExpectedValue" element="#_gtNMu-C7EeWlusksD8LFGg" fontName="Segoe UI" description="Text" lineColor="0">
        <children xsi:type="notation:BasicDecorationNode" xmi:id="_gtQQIeC7EeWlusksA_LFGg" type="DiagramName"/>
        <children xsi:type="notation:BasicDecorationNode" xmi:id="_gtQQIuC7EeWlusksA_LFGg" type="Description"/>
        <layoutConstraint xsi:type="notation:Bounds" xmi:id="_gtQQI-C7EeWlusksA_LFGg" x="149" y="-211"/>
      </children>
      <children xsi:type="notation:Shape" xmi:id="_gtQQJOC7EeWlusksB-LFGg" type="ExpectedValue" element="#_gtNMtuC7EeWlusksC9LFGg" fontName="Segoe UI" description="Text" lineColor="0">
        <children xsi:type="notation:BasicDecorationNode" xmi:id="_gtQQJeC7EeWlusksB-LFGg" type="DiagramName"/>
        <children xsi:type="notation:BasicDecorationNode" xmi:id="_gtQQJuC7EeWlusksB-LFGg" type="Description"/>
        <layoutConstraint xsi:type="notation:Bounds" xmi:id="_gtQQJ-C7EeWlusksB-LFGg" x="149" y="-211"/>
      </children>
      <children xsi:type="notation:Shape" xmi:id="_gtQQKOC7EeWlusksB-LFGg" type="ExpectedValue" element="#_gtNNAeC7EeWlusksRuLFGg" fontName="Segoe UI" description="Text" lineColor="0">
        <children xsi:type="notation:BasicDecorationNode" xmi:id="_gtQQKeC7EeWlusksC9LFGg" type="DiagramName"/>
        <children xsi:type="notation:BasicDecorationNode" xmi:id="_gtQQKuC7EeWlusksC9LFGg" type="Description"/>
        <layoutConstraint xsi:type="notation:Bounds" xmi:id="_gtQQK-C7EeWlusksC9LFGg" x="149" y="-211"/>
      </children>
      <children xsi:type="notation:Shape" xmi:id="_gtQQLOC7EeWlusksC9LFGg" type="ExpectedValue" element="#_gtNM6OC7EeWlusksMzLFGg" fontName="Segoe UI" description="Text" lineColor="0">
        <children xsi:type="notation:BasicDecorationNode" xmi:id="_gtQQLeC7EeWlusksC9LFGg" type="DiagramName"/>
        <children xsi:type="notation:BasicDecorationNode" xmi:id="_gtQQLuC7EeWlusksD8LFGg" type="Description"/>
        <layoutConstraint xsi:type="notation:Bounds" xmi:id="_gtQQL-C7EeWlusksD8LFGg" x="149" y="-211"/>
      </children>
      <children xsi:type="notation:Shape" xmi:id="_gtQQMOC7EeWlusksD8LFGg" type="ExpectedValue" element="#_gtNM2eC7EeWlusksJ2LFGg" fontName="Segoe UI" description="Text" lineColor="0">
        <children xsi:type="notation:BasicDecorationNode" xmi:id="_gtQQMeC7EeWlusksD8LFGg" type="DiagramName"/>
        <children xsi:type="notation:BasicDecorationNode" xmi:id="_gtQQMuC7EeWlusksD8LFGg" type="Description"/>
        <layoutConstraint xsi:type="notation:Bounds" xmi:id="_gtQQM-C7EeWlusksE7LFGg" x="149" y="-211"/>
      </children>
      <children xsi:type="notation:Shape" xmi:id="_gtQQNOC7EeWlusksE7LFGg" type="ExpectedValue" element="#_gtNM_OC7EeWlusksQvLFGg" fontName="Segoe UI" description="Text" lineColor="0">
        <children xsi:type="notation:BasicDecorationNode" xmi:id="_gtQQNeC7EeWlusksE7LFGg" type="DiagramName"/>
        <children xsi:type="notation:BasicDecorationNode" xmi:id="_gtQQNuC7EeWlusksE7LFGg" type="Description"/>
        <layoutConstraint xsi:type="notation:Bounds" xmi:id="_gtQQN-C7EeWlusksE7LFGg" x="149" y="-211"/>
      </children>
      <children xsi:type="notation:Shape" xmi:id="_gtQQOOC7EeWlusksF6LFGg" type="ExpectedValue" element="#_gtNM7eC7EeWlusksNyLFGg" fontName="Segoe UI" description="Text" lineColor="0">
        <children xsi:type="notation:BasicDecorationNode" xmi:id="_gtQQOeC7EeWlusksF6LFGg" type="DiagramName"/>
        <children xsi:type="notation:BasicDecorationNode" xmi:id="_gtQQOuC7EeWlusksF6LFGg" type="Description"/>
        <layoutConstraint xsi:type="notation:Bounds" xmi:id="_gtQQO-C7EeWlusksF6LFGg" x="149" y="-211"/>
      </children>
      <children xsi:type="notation:Shape" xmi:id="_gtQQPOC7EeWlusksF6LFGg" type="ExpectedValue" element="#_gtNNLuC7EeWlusksalLFGg" fontName="Segoe UI" description="Text" lineColor="0">
        <children xsi:type="notation:BasicDecorationNode" xmi:id="_gtQQPeC7EeWlusksG5LFGg" type="DiagramName"/>
        <children xsi:type="notation:BasicDecorationNode" xmi:id="_gtQQPuC7EeWlusksG5LFGg" type="Description"/>
        <layoutConstraint xsi:type="notation:Bounds" xmi:id="_gtQQP-C7EeWlusksG5LFGg" x="149" y="-211"/>
      </children>
      <children xsi:type="notation:Shape" xmi:id="_gtQQQOC7EeWlusksG5LFGg" type="ExpectedValue" element="#_gtNM1OC7EeWlusksI3LFGg" fontName="Segoe UI" description="Text" lineColor="0">
        <children xsi:type="notation:BasicDecorationNode" xmi:id="_gtQQQeC7EeWlusksG5LFGg" type="DiagramName"/>
        <children xsi:type="notation:BasicDecorationNode" xmi:id="_gtQQQuC7EeWlusksH4LFGg" type="Description"/>
        <layoutConstraint xsi:type="notation:Bounds" xmi:id="_gtQQQ-C7EeWlusksH4LFGg" x="149" y="-211"/>
      </children>
      <children xsi:type="notation:Shape" xmi:id="_gtQQROC7EeWlusksH4LFGg" type="ExpectedValue" element="#_gtNNKeC7EeWlusksZmLFGg" fontName="Segoe UI" description="Text" lineColor="0">
        <children xsi:type="notation:BasicDecorationNode" xmi:id="_gtQQReC7EeWlusksH4LFGg" type="DiagramName"/>
        <children xsi:type="notation:BasicDecorationNode" xmi:id="_gtQQRuC7EeWlusksH4LFGg" type="Description"/>
        <layoutConstraint xsi:type="notation:Bounds" xmi:id="_gtQQR-C7EeWlusksI3LFGg" x="149" y="-211"/>
      </children>
      <children xsi:type="notation:Shape" xmi:id="_gtQQSOC7EeWlusksI3LFGg" type="ExpectedValue" element="#_gtNM4-C7EeWlusksL0LFGg" fontName="Segoe UI" description="Text" lineColor="0">
        <children xsi:type="notation:BasicDecorationNode" xmi:id="_gtQQSeC7EeWlusksI3LFGg" type="DiagramName"/>
        <children xsi:type="notation:BasicDecorationNode" xmi:id="_gtQQSuC7EeWlusksI3LFGg" type="Description"/>
        <layoutConstraint xsi:type="notation:Bounds" xmi:id="_gtQQS-C7EeWlusksI3LFGg" x="149" y="-211"/>
      </children>
      <children xsi:type="notation:Shape" xmi:id="_gtQQTOC7EeWlusksJ2LFGg" type="ExpectedValue" element="#_gtNMyuC7EeWlusksG5LFGg" fontName="Segoe UI" description="Text" lineColor="0">
        <children xsi:type="notation:BasicDecorationNode" xmi:id="_gtQQTeC7EeWlusksJ2LFGg" type="DiagramName"/>
        <children xsi:type="notation:BasicDecorationNode" xmi:id="_gtQQTuC7EeWlusksJ2LFGg" type="Description"/>
        <layoutConstraint xsi:type="notation:Bounds" xmi:id="_gtQQT-C7EeWlusksJ2LFGg" x="149" y="-211"/>
      </children>
      <children xsi:type="notation:Shape" xmi:id="_gtQQUOC7EeWlusksJ2LFGg" type="ExpectedValue" element="#_gtNNC-C7EeWlusksTsLFGg" fontName="Segoe UI" description="Text" lineColor="0">
        <children xsi:type="notation:BasicDecorationNode" xmi:id="_gtQQUeC7EeWlusksK1LFGg" type="DiagramName"/>
        <children xsi:type="notation:BasicDecorationNode" xmi:id="_gtQQUuC7EeWlusksK1LFGg" type="Description"/>
        <layoutConstraint xsi:type="notation:Bounds" xmi:id="_gtQQU-C7EeWlusksK1LFGg" x="149" y="-211"/>
      </children>
      <children xsi:type="notation:Shape" xmi:id="_gtQQVOC7EeWlusksK1LFGg" type="ExpectedValue" element="#_gtNMz-C7EeWlusksH4LFGg" fontName="Segoe UI" description="Text" lineColor="0">
        <children xsi:type="notation:BasicDecorationNode" xmi:id="_gtQQVeC7EeWlusksK1LFGg" type="DiagramName"/>
        <children xsi:type="notation:BasicDecorationNode" xmi:id="_gtQQVuC7EeWlusksL0LFGg" type="Description"/>
        <layoutConstraint xsi:type="notation:Bounds" xmi:id="_gtQQV-C7EeWlusksL0LFGg" x="149" y="-211"/>
      </children>
      <children xsi:type="notation:Shape" xmi:id="_gtQQWOC7EeWlusksL0LFGg" type="ExpectedValue" element="#_gtNMxeC7EeWlusksF6LFGg" fontName="Segoe UI" description="Text" lineColor="0">
        <children xsi:type="notation:BasicDecorationNode" xmi:id="_gtQQWeC7EeWlusksL0LFGg" type="DiagramName"/>
        <children xsi:type="notation:BasicDecorationNode" xmi:id="_gtQQWuC7EeWlusksL0LFGg" type="Description"/>
        <layoutConstraint xsi:type="notation:Bounds" xmi:id="_gtQQW-C7EeWlusksMzLFGg" x="149" y="-211"/>
      </children>
      <children xsi:type="notation:Shape" xmi:id="_gtQQXOC7EeWlusksMzLFGg" type="ExpectedValue" element="#_gtNNEOC7EeWlusksUrLFGg" fontName="Segoe UI" description="Text" lineColor="0">
        <children xsi:type="notation:BasicDecorationNode" xmi:id="_gtQQXeC7EeWlusksMzLFGg" type="DiagramName"/>
        <children xsi:type="notation:BasicDecorationNode" xmi:id="_gtQQXuC7EeWlusksMzLFGg" type="Description"/>
        <layoutConstraint xsi:type="notation:Bounds" xmi:id="_gtQQX-C7EeWlusksMzLFGg" x="149" y="-211"/>
      </children>
      <children xsi:type="notation:Shape" xmi:id="_gtQQYOC7EeWlusksNyLFGg" type="ExpectedValue" element="#_gtNM8uC7EeWlusksOxLFGg" fontName="Segoe UI" description="Text" lineColor="0">
        <children xsi:type="notation:BasicDecorationNode" xmi:id="_gtQQYeC7EeWlusksNyLFGg" type="DiagramName"/>
        <children xsi:type="notation:BasicDecorationNode" xmi:id="_gtQQYuC7EeWlusksNyLFGg" type="Description"/>
        <layoutConstraint xsi:type="notation:Bounds" xmi:id="_gtQQY-C7EeWlusksNyLFGg" x="149" y="-211"/>
      </children>
      <children xsi:type="notation:Shape" xmi:id="_gtQQZOC7EeWlusksNyLFGg" type="ExpectedValue" element="#_gtNMrOC7EeWlusksA_LFGg" fontName="Segoe UI" description="Text" lineColor="0">
        <children xsi:type="notation:BasicDecorationNode" xmi:id="_gtQQZeC7EeWlusksOxLFGg" type="DiagramName"/>
        <children xsi:type="notation:BasicDecorationNode" xmi:id="_gtQQZuC7EeWlusksOxLFGg" type="Description"/>
        <layoutConstraint xsi:type="notation:Bounds" xmi:id="_gtQQZ-C7EeWlusksOxLFGg" x="149" y="-211"/>
      </children>
      <children xsi:type="notation:Shape" xmi:id="_gtQQaOC7EeWlusksOxLFGg" type="ExpectedValue" element="#_gtNNBuC7EeWlusksStLFGg" fontName="Segoe UI" description="Text" lineColor="0">
        <children xsi:type="notation:BasicDecorationNode" xmi:id="_gtQQaeC7EeWlusksOxLFGg" type="DiagramName"/>
        <children xsi:type="notation:BasicDecorationNode" xmi:id="_gtQQauC7EeWlusksPwLFGg" type="Description"/>
        <layoutConstraint xsi:type="notation:Bounds" xmi:id="_gtQQa-C7EeWlusksPwLFGg" x="149" y="-211"/>
      </children>
      <children xsi:type="notation:Shape" xmi:id="_gtQQbOC7EeWlusksPwLFGg" type="ExpectedValue" element="#_gtNNUeC7EeWlusksheLFGg" fontName="Segoe UI" description="Text" lineColor="0">
        <children xsi:type="notation:BasicDecorationNode" xmi:id="_gtQQbeC7EeWlusksPwLFGg" type="DiagramName"/>
        <children xsi:type="notation:BasicDecorationNode" xmi:id="_gtQQbuC7EeWlusksPwLFGg" type="Description"/>
        <layoutConstraint xsi:type="notation:Bounds" xmi:id="_gtQQb-C7EeWlusksQvLFGg" x="149" y="-190"/>
      </children>
      <children xsi:type="notation:Shape" xmi:id="_gtQQcOC7EeWlusksQvLFGg" type="ExpectedValue" element="#_gtNNPeC7EeWlusksdiLFGg" fontName="Segoe UI" description="Text" lineColor="0">
        <children xsi:type="notation:BasicDecorationNode" xmi:id="_gtQQceC7EeWlusksQvLFGg" type="DiagramName"/>
        <children xsi:type="notation:BasicDecorationNode" xmi:id="_gtQQcuC7EeWlusksQvLFGg" type="Description"/>
        <layoutConstraint xsi:type="notation:Bounds" xmi:id="_gtQQc-C7EeWlusksQvLFGg" x="149" y="-190"/>
      </children>
      <children xsi:type="notation:Shape" xmi:id="_gtQQdOC7EeWlusksRuLFGg" type="ExpectedValue" element="#_gtNNQuC7EeWlusksehLFGg" fontName="Segoe UI" description="Text" lineColor="0">
        <children xsi:type="notation:BasicDecorationNode" xmi:id="_gtQQdeC7EeWlusksRuLFGg" type="DiagramName"/>
        <children xsi:type="notation:BasicDecorationNode" xmi:id="_gtQQduC7EeWlusksRuLFGg" type="Description"/>
        <layoutConstraint xsi:type="notation:Bounds" xmi:id="_gtQQd-C7EeWlusksRuLFGg" x="149" y="-190"/>
      </children>
      <children xsi:type="notation:Shape" xmi:id="_gtQQeOC7EeWlusksRuLFGg" type="ExpectedValue" element="#_gtNzRuC7EeWluskspWLFGg" fontName="Segoe UI" description="Text" lineColor="0">
        <children xsi:type="notation:BasicDecorationNode" xmi:id="_gtQQeeC7EeWlusksStLFGg" type="DiagramName"/>
        <children xsi:type="notation:BasicDecorationNode" xmi:id="_gtQQeuC7EeWlusksStLFGg" type="Description"/>
        <layoutConstraint xsi:type="notation:Bounds" xmi:id="_gtQQe-C7EeWlusksStLFGg" x="149" y="-190"/>
      </children>
      <children xsi:type="notation:Shape" xmi:id="_gtQQfOC7EeWlusksStLFGg" type="ExpectedValue" element="#_gtNNR-C7EeWlusksfgLFGg" fontName="Segoe UI" description="Text" lineColor="0">
        <children xsi:type="notation:BasicDecorationNode" xmi:id="_gtQQfeC7EeWlusksStLFGg" type="DiagramName"/>
        <children xsi:type="notation:BasicDecorationNode" xmi:id="_gtQQfuC7EeWlusksTsLFGg" type="Description"/>
        <layoutConstraint xsi:type="notation:Bounds" xmi:id="_gtQQf-C7EeWlusksTsLFGg" x="149" y="-190"/>
      </children>
      <children xsi:type="notation:Shape" xmi:id="_gtQQgOC7EeWlusksTsLFGg" type="ExpectedValue" element="#_gtNNVuC7EeWlusksidLFGg" fontName="Segoe UI" description="Text" lineColor="0">
        <children xsi:type="notation:BasicDecorationNode" xmi:id="_gtQQgeC7EeWlusksTsLFGg" type="DiagramName"/>
        <children xsi:type="notation:BasicDecorationNode" xmi:id="_gtQQguC7EeWlusksTsLFGg" type="Description"/>
        <layoutConstraint xsi:type="notation:Bounds" xmi:id="_gtQQg-C7EeWlusksUrLFGg" x="149" y="-190"/>
      </children>
      <children xsi:type="notation:Shape" xmi:id="_gtQQhOC7EeWlusksUrLFGg" type="ExpectedValue" element="#_gtNzS-C7EeWlusksqVLFGg" fontName="Segoe UI" description="Text" lineColor="0">
        <children xsi:type="notation:BasicDecorationNode" xmi:id="_gtQQheC7EeWlusksUrLFGg" type="DiagramName"/>
        <children xsi:type="notation:BasicDecorationNode" xmi:id="_gtQQhuC7EeWlusksUrLFGg" type="Description"/>
        <layoutConstraint xsi:type="notation:Bounds" xmi:id="_gtQQh-C7EeWlusksUrLFGg" x="149" y="-190"/>
      </children>
      <children xsi:type="notation:Shape" xmi:id="_gtQQiOC7EeWlusksVqLFGg" type="ExpectedValue" element="#_gtNNW-C7EeWlusksjcLFGg" fontName="Segoe UI" description="Text" lineColor="0">
        <children xsi:type="notation:BasicDecorationNode" xmi:id="_gtQQieC7EeWlusksVqLFGg" type="DiagramName"/>
        <children xsi:type="notation:BasicDecorationNode" xmi:id="_gtQQiuC7EeWlusksVqLFGg" type="Description"/>
        <layoutConstraint xsi:type="notation:Bounds" xmi:id="_gtQQi-C7EeWlusksVqLFGg" x="149" y="-190"/>
      </children>
      <children xsi:type="notation:Shape" xmi:id="_gtQQjOC7EeWlusksVqLFGg" type="ExpectedValue" element="#_gtNNYOC7EeWluskskbLFGg" fontName="Segoe UI" description="Text" lineColor="0">
        <children xsi:type="notation:BasicDecorationNode" xmi:id="_gtQQjeC7EeWlusksWpLFGg" type="DiagramName"/>
        <children xsi:type="notation:BasicDecorationNode" xmi:id="_gtQQjuC7EeWlusksWpLFGg" type="Description"/>
        <layoutConstraint xsi:type="notation:Bounds" xmi:id="_gtQQj-C7EeWlusksWpLFGg" x="149" y="-190"/>
      </children>
      <children xsi:type="notation:Shape" xmi:id="_gtQQkOC7EeWlusksWpLFGg" type="ExpectedValue" element="#_gtNzQeC7EeWlusksoXLFGg" fontName="Segoe UI" description="Text" lineColor="0">
        <children xsi:type="notation:BasicDecorationNode" xmi:id="_gtQQkeC7EeWlusksWpLFGg" type="DiagramName"/>
        <children xsi:type="notation:BasicDecorationNode" xmi:id="_gtQQkuC7EeWlusksXoLFGg" type="Description"/>
        <layoutConstraint xsi:type="notation:Bounds" xmi:id="_gtQQk-C7EeWlusksXoLFGg" x="149" y="-190"/>
      </children>
      <children xsi:type="notation:Shape" xmi:id="_gtQQlOC7EeWlusksXoLFGg" type="ExpectedValue" element="#_gtNNTOC7EeWlusksgfLFGg" fontName="Segoe UI" description="Text" lineColor="0">
        <children xsi:type="notation:BasicDecorationNode" xmi:id="_gtQQleC7EeWlusksXoLFGg" type="DiagramName"/>
        <children xsi:type="notation:BasicDecorationNode" xmi:id="_gtQQluC7EeWlusksXoLFGg" type="Description"/>
        <layoutConstraint xsi:type="notation:Bounds" xmi:id="_gtQQl-C7EeWlusksYnLFGg" x="149" y="-190"/>
      </children>
      <children xsi:type="notation:Shape" xmi:id="_gtQQmOC7EeWlusksYnLFGg" type="ExpectedValue" element="#_gtNzN-C7EeWlusksmZLFGg" fontName="Segoe UI" description="Text" lineColor="0">
        <children xsi:type="notation:BasicDecorationNode" xmi:id="_gtQQmeC7EeWlusksYnLFGg" type="DiagramName"/>
        <children xsi:type="notation:BasicDecorationNode" xmi:id="_gtQQmuC7EeWlusksYnLFGg" type="Description"/>
        <layoutConstraint xsi:type="notation:Bounds" xmi:id="_gtQQm-C7EeWlusksYnLFGg" x="149" y="-190"/>
      </children>
      <children xsi:type="notation:Shape" xmi:id="_gtQQnOC7EeWlusksZmLFGg" type="ExpectedValue" element="#_gtNzPOC7EeWlusksnYLFGg" fontName="Segoe UI" description="Text" lineColor="0">
        <children xsi:type="notation:BasicDecorationNode" xmi:id="_gtQQneC7EeWlusksZmLFGg" type="DiagramName"/>
        <children xsi:type="notation:BasicDecorationNode" xmi:id="_gtQQnuC7EeWlusksZmLFGg" type="Description"/>
        <layoutConstraint xsi:type="notation:Bounds" xmi:id="_gtQQn-C7EeWlusksZmLFGg" x="149" y="-190"/>
      </children>
      <children xsi:type="notation:Shape" xmi:id="_gtQQoOC7EeWlusksZmLFGg" type="ExpectedValue" element="#_gtNzMuC7EeWluskslaLFGg" fontName="Segoe UI" description="Text" lineColor="0">
        <children xsi:type="notation:BasicDecorationNode" xmi:id="_gtQQoeC7EeWlusksalLFGg" type="DiagramName"/>
        <children xsi:type="notation:BasicDecorationNode" xmi:id="_gtQQouC7EeWlusksalLFGg" type="Description"/>
        <layoutConstraint xsi:type="notation:Bounds" xmi:id="_gtQQo-C7EeWlusksalLFGg" x="149" y="-190"/>
      </children>
      <children xsi:type="notation:Shape" xmi:id="_gtQQpOC7EeWlusksalLFGg" type="ExpectedValue" element="#_gtNzguC7EeWlusks1KLFGg" fontName="Segoe UI" description="Text" lineColor="0">
        <children xsi:type="notation:BasicDecorationNode" xmi:id="_gtQQpeC7EeWlusksalLFGg" type="DiagramName"/>
        <children xsi:type="notation:BasicDecorationNode" xmi:id="_gtQQpuC7EeWlusksbkLFGg" type="Description"/>
        <layoutConstraint xsi:type="notation:Bounds" xmi:id="_gtQQp-C7EeWlusksbkLFGg" x="149" y="-191"/>
      </children>
      <children xsi:type="notation:Shape" xmi:id="_gtQQqOC7EeWlusksbkLFGg" type="ExpectedValue" element="#_gtNzaeC7EeWluskswPLFGg" fontName="Segoe UI" description="Text" lineColor="0">
        <children xsi:type="notation:BasicDecorationNode" xmi:id="_gtQQqeC7EeWlusksbkLFGg" type="DiagramName"/>
        <children xsi:type="notation:BasicDecorationNode" xmi:id="_gtQQquC7EeWlusksbkLFGg" type="Description"/>
        <layoutConstraint xsi:type="notation:Bounds" xmi:id="_gtQQq-C7EeWluskscjLFGg" x="149" y="-191"/>
      </children>
      <children xsi:type="notation:Shape" xmi:id="_gtQQrOC7EeWluskscjLFGg" type="ExpectedValue" element="#_gtNzbuC7EeWlusksxOLFGg" fontName="Segoe UI" description="Text" lineColor="0">
        <children xsi:type="notation:BasicDecorationNode" xmi:id="_gtQQreC7EeWluskscjLFGg" type="DiagramName"/>
        <children xsi:type="notation:BasicDecorationNode" xmi:id="_gtQQruC7EeWluskscjLFGg" type="Description"/>
        <layoutConstraint xsi:type="notation:Bounds" xmi:id="_gtQQr-C7EeWluskscjLFGg" x="149" y="-191"/>
      </children>
      <children xsi:type="notation:Shape" xmi:id="_gtQQsOC7EeWlusksdiLFGg" type="ExpectedValue" element="#_gtNzc-C7EeWlusksyNLFGg" fontName="Segoe UI" description="Text" lineColor="0">
        <children xsi:type="notation:BasicDecorationNode" xmi:id="_gtQQseC7EeWlusksdiLFGg" type="DiagramName"/>
        <children xsi:type="notation:BasicDecorationNode" xmi:id="_gtQQsuC7EeWlusksdiLFGg" type="Description"/>
        <layoutConstraint xsi:type="notation:Bounds" xmi:id="_gtQQs-C7EeWlusksdiLFGg" x="149" y="-191"/>
      </children>
      <children xsi:type="notation:Shape" xmi:id="_gtQQtOC7EeWlusksdiLFGg" type="ExpectedValue" element="#_gtNzeOC7EeWluskszMLFGg" fontName="Segoe UI" description="Text" lineColor="0">
        <children xsi:type="notation:BasicDecorationNode" xmi:id="_gtQQteC7EeWlusksehLFGg" type="DiagramName"/>
        <children xsi:type="notation:BasicDecorationNode" xmi:id="_gtQQtuC7EeWlusksehLFGg" type="Description"/>
        <layoutConstraint xsi:type="notation:Bounds" xmi:id="_gtQQt-C7EeWlusksehLFGg" x="149" y="-191"/>
      </children>
      <children xsi:type="notation:Shape" xmi:id="_gtQQuOC7EeWlusksehLFGg" type="ExpectedValue" element="#_gtNzX-C7EeWlusksuRLFGg" fontName="Segoe UI" description="Text" lineColor="0">
        <children xsi:type="notation:BasicDecorationNode" xmi:id="_gtQQueC7EeWlusksehLFGg" type="DiagramName"/>
        <children xsi:type="notation:BasicDecorationNode" xmi:id="_gtQQuuC7EeWlusksfgLFGg" type="Description"/>
        <layoutConstraint xsi:type="notation:Bounds" xmi:id="_gtQQu-C7EeWlusksfgLFGg" x="149" y="-191"/>
      </children>
      <children xsi:type="notation:Shape" xmi:id="_gtQQvOC7EeWlusksfgLFGg" type="ExpectedValue" element="#_gtNzUOC7EeWlusksrULFGg" fontName="Segoe UI" description="Text" lineColor="0">
        <children xsi:type="notation:BasicDecorationNode" xmi:id="_gtQQveC7EeWlusksfgLFGg" type="DiagramName"/>
        <children xsi:type="notation:BasicDecorationNode" xmi:id="_gtQQvuC7EeWlusksfgLFGg" type="Description"/>
        <layoutConstraint xsi:type="notation:Bounds" xmi:id="_gtQQv-C7EeWlusksgfLFGg" x="149" y="-191"/>
      </children>
      <children xsi:type="notation:Shape" xmi:id="_gtQQwOC7EeWlusksgfLFGg" type="ExpectedValue" element="#_gtNzjOC7EeWlusks3ILFGg" fontName="Segoe UI" description="Text" lineColor="0">
        <children xsi:type="notation:BasicDecorationNode" xmi:id="_gtQQweC7EeWlusksgfLFGg" type="DiagramName"/>
        <children xsi:type="notation:BasicDecorationNode" xmi:id="_gtQQwuC7EeWlusksgfLFGg" type="Description"/>
        <layoutConstraint xsi:type="notation:Bounds" xmi:id="_gtQQw-C7EeWlusksgfLFGg" x="149" y="-191"/>
      </children>
      <children xsi:type="notation:Shape" xmi:id="_gtQQxOC7EeWlusksheLFGg" type="ExpectedValue" element="#_gtNzVeC7EeWluskssTLFGg" fontName="Segoe UI" description="Text" lineColor="0">
        <children xsi:type="notation:BasicDecorationNode" xmi:id="_gtQQxeC7EeWlusksheLFGg" type="DiagramName"/>
        <children xsi:type="notation:BasicDecorationNode" xmi:id="_gtQQxuC7EeWlusksheLFGg" type="Description"/>
        <layoutConstraint xsi:type="notation:Bounds" xmi:id="_gtQQx-C7EeWlusksheLFGg" x="149" y="-191"/>
      </children>
      <children xsi:type="notation:Shape" xmi:id="_gtQQyOC7EeWlusksheLFGg" type="ExpectedValue" element="#_gtNzh-C7EeWlusks2JLFGg" fontName="Segoe UI" description="Text" lineColor="0">
        <children xsi:type="notation:BasicDecorationNode" xmi:id="_gtQQyeC7EeWlusksidLFGg" type="DiagramName"/>
        <children xsi:type="notation:BasicDecorationNode" xmi:id="_gtQQyuC7EeWlusksidLFGg" type="Description"/>
        <layoutConstraint xsi:type="notation:Bounds" xmi:id="_gtQQy-C7EeWlusksidLFGg" x="149" y="-191"/>
      </children>
      <children xsi:type="notation:Shape" xmi:id="_gtQQzOC7EeWlusksidLFGg" type="ExpectedValue" element="#_gtNzWuC7EeWluskstSLFGg" fontName="Segoe UI" description="Text" lineColor="0">
        <children xsi:type="notation:BasicDecorationNode" xmi:id="_gtQQzeC7EeWlusksidLFGg" type="DiagramName"/>
        <children xsi:type="notation:BasicDecorationNode" xmi:id="_gtQQzuC7EeWlusksjcLFGg" type="Description"/>
        <layoutConstraint xsi:type="notation:Bounds" xmi:id="_gtQQz-C7EeWlusksjcLFGg" x="149" y="-191"/>
      </children>
      <children xsi:type="notation:Shape" xmi:id="_gtQQ0OC7EeWlusksjcLFGg" type="ExpectedValue" element="#_gtNzZOC7EeWlusksvQLFGg" fontName="Segoe UI" description="Text" lineColor="0">
        <children xsi:type="notation:BasicDecorationNode" xmi:id="_gtQQ0eC7EeWlusksjcLFGg" type="DiagramName"/>
        <children xsi:type="notation:BasicDecorationNode" xmi:id="_gtQQ0uC7EeWlusksjcLFGg" type="Description"/>
        <layoutConstraint xsi:type="notation:Bounds" xmi:id="_gtQQ0-C7EeWluskskbLFGg" x="149" y="-191"/>
      </children>
      <children xsi:type="notation:Shape" xmi:id="_gtQQ1OC7EeWluskskbLFGg" type="ExpectedValue" element="#_gtNzkeC7EeWlusks4HLFGg" fontName="Segoe UI" description="Text" lineColor="0">
        <children xsi:type="notation:BasicDecorationNode" xmi:id="_gtQQ1eC7EeWluskskbLFGg" type="DiagramName"/>
        <children xsi:type="notation:BasicDecorationNode" xmi:id="_gtQQ1uC7EeWluskskbLFGg" type="Description"/>
        <layoutConstraint xsi:type="notation:Bounds" xmi:id="_gtQQ1-C7EeWluskskbLFGg" x="149" y="-191"/>
      </children>
      <children xsi:type="notation:Shape" xmi:id="_gtQQ2OC7EeWluskslaLFGg" type="ExpectedValue" element="#_gtNzfeC7EeWlusks0LLFGg" fontName="Segoe UI" description="Text" lineColor="0">
        <children xsi:type="notation:BasicDecorationNode" xmi:id="_gtQQ2eC7EeWluskslaLFGg" type="DiagramName"/>
        <children xsi:type="notation:BasicDecorationNode" xmi:id="_gtQQ2uC7EeWluskslaLFGg" type="Description"/>
        <layoutConstraint xsi:type="notation:Bounds" xmi:id="_gtQQ2-C7EeWluskslaLFGg" x="149" y="-191"/>
      </children>
      <children xsi:type="notation:Shape" xmi:id="_gtQQ3OC7EeWluskslaLFGg" type="ExpectedValue" element="#_gtNz_-C7EeWlusksOxLFGg" fontName="Segoe UI" description="Text" lineColor="0">
        <children xsi:type="notation:BasicDecorationNode" xmi:id="_gtQQ3eC7EeWlusksmZLFGg" type="DiagramName"/>
        <children xsi:type="notation:BasicDecorationNode" xmi:id="_gtQQ3uC7EeWlusksmZLFGg" type="Description"/>
        <layoutConstraint xsi:type="notation:Bounds" xmi:id="_gtQQ3-C7EeWlusksmZLFGg" x="149" y="-190"/>
      </children>
      <children xsi:type="notation:Shape" xmi:id="_gtQQ4OC7EeWlusksmZLFGg" type="ExpectedValue" element="#_gtN0DuC7EeWlusksRuLFGg" fontName="Segoe UI" description="Text" lineColor="0">
        <children xsi:type="notation:BasicDecorationNode" xmi:id="_gtQQ4eC7EeWlusksmZLFGg" type="DiagramName"/>
        <children xsi:type="notation:BasicDecorationNode" xmi:id="_gtQQ4uC7EeWlusksnYLFGg" type="Description"/>
        <layoutConstraint xsi:type="notation:Bounds" xmi:id="_gtQQ4-C7EeWlusksnYLFGg" x="149" y="-190"/>
      </children>
      <children xsi:type="notation:Shape" xmi:id="_gtQQ5OC7EeWlusksnYLFGg" type="ExpectedValue" element="#_gtN0GOC7EeWlusksTsLFGg" fontName="Segoe UI" description="Text" lineColor="0">
        <children xsi:type="notation:BasicDecorationNode" xmi:id="_gtQQ5eC7EeWlusksnYLFGg" type="DiagramName"/>
        <children xsi:type="notation:BasicDecorationNode" xmi:id="_gtQQ5uC7EeWlusksnYLFGg" type="Description"/>
        <layoutConstraint xsi:type="notation:Bounds" xmi:id="_gtQQ5-C7EeWlusksoXLFGg" x="149" y="-190"/>
      </children>
      <children xsi:type="notation:Shape" xmi:id="_gtQQ6OC7EeWlusksoXLFGg" type="ExpectedValue" element="#_gtNzpeC7EeWlusks8DLFGg" fontName="Segoe UI" description="Text" lineColor="0">
        <children xsi:type="notation:BasicDecorationNode" xmi:id="_gtQQ6eC7EeWlusksoXLFGg" type="DiagramName"/>
        <children xsi:type="notation:BasicDecorationNode" xmi:id="_gtQQ6uC7EeWlusksoXLFGg" type="Description"/>
        <layoutConstraint xsi:type="notation:Bounds" xmi:id="_gtQQ6-C7EeWlusksoXLFGg" x="149" y="-190"/>
      </children>
      <children xsi:type="notation:Shape" xmi:id="_gtQQ7OC7EeWluskspWLFGg" type="ExpectedValue" element="#_gtNz3OC7EeWlusksH4LFGg" fontName="Segoe UI" description="Text" lineColor="0">
        <children xsi:type="notation:BasicDecorationNode" xmi:id="_gtQQ7eC7EeWluskspWLFGg" type="DiagramName"/>
        <children xsi:type="notation:BasicDecorationNode" xmi:id="_gtQQ7uC7EeWluskspWLFGg" type="Description"/>
        <layoutConstraint xsi:type="notation:Bounds" xmi:id="_gtQQ7-C7EeWluskspWLFGg" x="149" y="-190"/>
      </children>
      <children xsi:type="notation:Shape" xmi:id="_gtQQ8OC7EeWluskspWLFGg" type="ExpectedValue" element="#_gtNztOC7EeWlusks_ALFGg" fontName="Segoe UI" description="Text" lineColor="0">
        <children xsi:type="notation:BasicDecorationNode" xmi:id="_gtQQ8eC7EeWlusksqVLFGg" type="DiagramName"/>
        <children xsi:type="notation:BasicDecorationNode" xmi:id="_gtQQ8uC7EeWlusksqVLFGg" type="Description"/>
        <layoutConstraint xsi:type="notation:Bounds" xmi:id="_gtQQ8-C7EeWlusksqVLFGg" x="149" y="-190"/>
      </children>
      <children xsi:type="notation:Shape" xmi:id="_gtQQ9OC7EeWlusksqVLFGg" type="ExpectedValue" element="#_gtN0E-C7EeWlusksStLFGg" fontName="Segoe UI" description="Text" lineColor="0">
        <children xsi:type="notation:BasicDecorationNode" xmi:id="_gtQ2gOC7EeWlusksqVLFGg" type="DiagramName"/>
        <children xsi:type="notation:BasicDecorationNode" xmi:id="_gtQ2geC7EeWlusksrULFGg" type="Description"/>
        <layoutConstraint xsi:type="notation:Bounds" xmi:id="_gtQ2guC7EeWlusksrULFGg" x="149" y="-190"/>
      </children>
      <children xsi:type="notation:Shape" xmi:id="_gtQ2g-C7EeWlusksrULFGg" type="ExpectedValue" element="#_gtN0J-C7EeWlusksWpLFGg" fontName="Segoe UI" description="Text" lineColor="0">
        <children xsi:type="notation:BasicDecorationNode" xmi:id="_gtQ2hOC7EeWlusksrULFGg" type="DiagramName"/>
        <children xsi:type="notation:BasicDecorationNode" xmi:id="_gtQ2heC7EeWlusksrULFGg" type="Description"/>
        <layoutConstraint xsi:type="notation:Bounds" xmi:id="_gtQ2huC7EeWluskssTLFGg" x="149" y="-190"/>
      </children>
      <children xsi:type="notation:Shape" xmi:id="_gtQ2h-C7EeWluskssTLFGg" type="ExpectedValue" element="#_gtNz0uC7EeWlusksF6LFGg" fontName="Segoe UI" description="Text" lineColor="0">
        <children xsi:type="notation:BasicDecorationNode" xmi:id="_gtQ2iOC7EeWluskssTLFGg" type="DiagramName"/>
        <children xsi:type="notation:BasicDecorationNode" xmi:id="_gtQ2ieC7EeWluskssTLFGg" type="Description"/>
        <layoutConstraint xsi:type="notation:Bounds" xmi:id="_gtQ2iuC7EeWluskssTLFGg" x="149" y="-190"/>
      </children>
      <children xsi:type="notation:Shape" xmi:id="_gtQ2i-C7EeWluskstSLFGg" type="ExpectedValue" element="#_gtNz-uC7EeWlusksNyLFGg" fontName="Segoe UI" description="Text" lineColor="0">
        <children xsi:type="notation:BasicDecorationNode" xmi:id="_gtQ2jOC7EeWluskstSLFGg" type="DiagramName"/>
        <children xsi:type="notation:BasicDecorationNode" xmi:id="_gtQ2jeC7EeWluskstSLFGg" type="Description"/>
        <layoutConstraint xsi:type="notation:Bounds" xmi:id="_gtQ2juC7EeWluskstSLFGg" x="149" y="-190"/>
      </children>
      <children xsi:type="notation:Shape" xmi:id="_gtQ2j-C7EeWluskstSLFGg" type="ExpectedValue" element="#_gtN0HeC7EeWlusksUrLFGg" fontName="Segoe UI" description="Text" lineColor="0">
        <children xsi:type="notation:BasicDecorationNode" xmi:id="_gtQ2kOC7EeWlusksuRLFGg" type="DiagramName"/>
        <children xsi:type="notation:BasicDecorationNode" xmi:id="_gtQ2keC7EeWlusksuRLFGg" type="Description"/>
        <layoutConstraint xsi:type="notation:Bounds" xmi:id="_gtQ2kuC7EeWlusksuRLFGg" x="149" y="-190"/>
      </children>
      <children xsi:type="notation:Shape" xmi:id="_gtQ2k-C7EeWlusksuRLFGg" type="ExpectedValue" element="#_gtN0CeC7EeWlusksQvLFGg" fontName="Segoe UI" description="Text" lineColor="0">
        <children xsi:type="notation:BasicDecorationNode" xmi:id="_gtQ2lOC7EeWlusksuRLFGg" type="DiagramName"/>
        <children xsi:type="notation:BasicDecorationNode" xmi:id="_gtQ2leC7EeWlusksvQLFGg" type="Description"/>
        <layoutConstraint xsi:type="notation:Bounds" xmi:id="_gtQ2luC7EeWlusksvQLFGg" x="149" y="-190"/>
      </children>
      <children xsi:type="notation:Shape" xmi:id="_gtQ2l-C7EeWlusksvQLFGg" type="ExpectedValue" element="#_gtN0IuC7EeWlusksVqLFGg" fontName="Segoe UI" description="Text" lineColor="0">
        <children xsi:type="notation:BasicDecorationNode" xmi:id="_gtQ2mOC7EeWlusksvQLFGg" type="DiagramName"/>
        <children xsi:type="notation:BasicDecorationNode" xmi:id="_gtQ2meC7EeWlusksvQLFGg" type="Description"/>
        <layoutConstraint xsi:type="notation:Bounds" xmi:id="_gtQ2muC7EeWluskswPLFGg" x="149" y="-190"/>
      </children>
      <children xsi:type="notation:Shape" xmi:id="_gtQ2m-C7EeWluskswPLFGg" type="ExpectedValue" element="#_gtNzr-C7EeWlusks-BLFGg" fontName="Segoe UI" description="Text" lineColor="0">
        <children xsi:type="notation:BasicDecorationNode" xmi:id="_gtQ2nOC7EeWluskswPLFGg" type="DiagramName"/>
        <children xsi:type="notation:BasicDecorationNode" xmi:id="_gtQ2neC7EeWluskswPLFGg" type="Description"/>
[truncated: 40,715 more chars]
